# Supplementary material for: Supervised Learning Classification Models for Prediction of Plant Virus Encoded RNA Silencing Suppressors
Source: PLoS One. 2014 May 14;9(5):e97446. doi: 10.1371/journal.pone.0097446 (PMC4020838; doi:10.1371/journal.pone.0097446)
Supplement: Dataset S3 — Feature Vectors. This contains the information about the description of total feature vectors calculates and the ones selected by feature selection in an excel worksheet. (XLSX) [file pone.0097446.s003.xlsx]

## Sheet: Sheet1
This contains the description of feature vectors calculated and optimal subset selected by Corelation based feature selection.
Feature Vectors Calculated							Optimal Feature Vectors based on Corelation based feature selection for dataset with 90% redundancy.								Optimal Feature Vectors based on Corelation based feature selection for dataset with 70% redundancy.								Common features in 90% and 70% dataset
S.No.	Feature Group	Feature type	Calculated feature vectors	Info Gain - 90%	Info Gain - 70%		S.No.	Feature Group	Feature type	Calculated feature vectors	Info Gain - Ranker				S.No.	Feature Group	Feature type	Calculated feature vectors	Info Gain - Ranker				Feature Vectors
1	Amino Acid Composition	AAC	K	0.0234	0.0194		1	Amino Acid Composition	AAC	H	0.0429				1	Amino Acid Composition	AAC	H	0.0363				H
	Amino Acid Composition	AAC	W	0	0			Amino Acid Composition	AAC	M	0.032					Amino Acid Composition	AAC	M	0.025				M			Amino-acid code	colour code
	Amino Acid Composition	AAC	V	0.0217	0.0213			Amino Acid Composition	DPC	CC	0.0464					Amino Acid Composition	AAC	R	0.0476				CC			A				Non-polar
	Amino Acid Composition	AAC	A	0.0163	0			Amino Acid Composition	DPC	CG	0.0461					Amino Acid Composition	DPC	AH	0.0343				CG			C				Polar
	Amino Acid Composition	AAC	L	0	0			Amino Acid Composition	DPC	CY	0.0358					Amino Acid Composition	DPC	AR	0.018				DP			D				Special
	Amino Acid Composition	AAC	Y	0	0			Amino Acid Composition	DPC	DH	0.0252					Amino Acid Composition	DPC	CC	0.0511				EW			E
	Amino Acid Composition	AAC	M	0.032	0.025			Amino Acid Composition	DPC	DP	0.036					Amino Acid Composition	DPC	CG	0.0361				FM			F
	Amino Acid Composition	AAC	C	0.0425	0.0345			Amino Acid Composition	DPC	ES	0.0214					Amino Acid Composition	DPC	CS	0.0239				FR			G
	Amino Acid Composition	AAC	N	0	0			Amino Acid Composition	DPC	EW	0.0269					Amino Acid Composition	DPC	DK	0.0558				GF			H
	Amino Acid Composition	AAC	T	0	0			Amino Acid Composition	DPC	FM	0.0192					Amino Acid Composition	DPC	DP	0.0314				HC			I
	Amino Acid Composition	AAC	D	0	0			Amino Acid Composition	DPC	FR	0.026					Amino Acid Composition	DPC	EW	0.0231				HI			K
	Amino Acid Composition	AAC	E	0	0			Amino Acid Composition	DPC	GF	0.0267					Amino Acid Composition	DPC	FM	0.0176				HR			L
	Amino Acid Composition	AAC	P	0.0206	0.0224			Amino Acid Composition	DPC	HC	0.0454					Amino Acid Composition	DPC	FR	0.0217				PC			M
	Amino Acid Composition	AAC	F	0	0			Amino Acid Composition	DPC	HG	0.0364					Amino Acid Composition	DPC	GF	0.0193				PD			N
	Amino Acid Composition	AAC	Q	0	0			Amino Acid Composition	DPC	HI	0.0341					Amino Acid Composition	DPC	HA	0.094				PG			P
	Amino Acid Composition	AAC	G	0	0			Amino Acid Composition	DPC	HR	0.0584					Amino Acid Composition	DPC	HC	0.0313				QH			Q
	Amino Acid Composition	AAC	R	0.0263	0.0476			Amino Acid Composition	DPC	IQ	0.0142					Amino Acid Composition	DPC	HI	0.0412				QL			R
	Amino Acid Composition	AAC	H	0.0429	0.0363			Amino Acid Composition	DPC	KG	0.0553					Amino Acid Composition	DPC	HR	0.0657				QP			S
	Amino Acid Composition	AAC	S	0.0193	0.0192			Amino Acid Composition	DPC	LG	0.019					Amino Acid Composition	DPC	IP	0.016				TC			T
	Amino Acid Composition	AAC	I	0.0199	0			Amino Acid Composition	DPC	LP	0.0606					Amino Acid Composition	DPC	IR	0.0704				TW			V
	Amino Acid Composition	DPC	GW	0	0			Amino Acid Composition	DPC	MY	0.0109					Amino Acid Composition	DPC	KP	0.0334				VH			W
	Amino Acid Composition	DPC	GV	0	0			Amino Acid Composition	DPC	PC	0.0486					Amino Acid Composition	DPC	MD	0.0479				WG			Y
	Amino Acid Composition	DPC	GT	0	0			Amino Acid Composition	DPC	PD	0.0314					Amino Acid Composition	DPC	PC	0.0529				WP
	Amino Acid Composition	DPC	GS	0	0			Amino Acid Composition	DPC	PG	0.0267					Amino Acid Composition	DPC	PD	0.0196				WR
	Amino Acid Composition	DPC	GR	0	0			Amino Acid Composition	DPC	QH	0.0486					Amino Acid Composition	DPC	PG	0.0274				WV
	Amino Acid Composition	DPC	GQ	0	0			Amino Acid Composition	DPC	QL	0.041					Amino Acid Composition	DPC	PQ	0.0267				GearyAuto_Mutability27
	Amino Acid Composition	DPC	GP	0	0			Amino Acid Composition	DPC	QP	0.0372					Amino Acid Composition	DPC	QH	0.0557				GearyAuto_Polarizability23
	Amino Acid Composition	DPC	GY	0.0143	0			Amino Acid Composition	DPC	RE	0.0504					Amino Acid Composition	DPC	QL	0.0416				MoranAuto_Hydrophobicity16
	Amino Acid Composition	DPC	GG	0.0278	0.0231			Amino Acid Composition	DPC	RF	0.0822					Amino Acid Composition	DPC	QP	0.0282				_HydrophobicityD2001
	Amino Acid Composition	DPC	GF	0.0267	0.0193			Amino Acid Composition	DPC	SP	0.0322					Amino Acid Composition	DPC	RH	0.0231				_HydrophobicityD3025
	Amino Acid Composition	DPC	GE	0	0			Amino Acid Composition	DPC	TC	0.0309					Amino Acid Composition	DPC	RR	0.0183				_NormalizedVDWVD3075
	Amino Acid Composition	DPC	GD	0	0			Amino Acid Composition	DPC	TD	0.071					Amino Acid Composition	DPC	RT	0.0237				_SecondaryStrD1100
	Amino Acid Composition	DPC	GC	0.0188	0			Amino Acid Composition	DPC	TW	0.0166					Amino Acid Composition	DPC	SH	0.0338				_SolventAccessibilityD1025
	Amino Acid Composition	DPC	GA	0	0			Amino Acid Composition	DPC	VF	0.0305					Amino Acid Composition	DPC	SI	0.0522				APAAC2
	Amino Acid Composition	DPC	GN	0	0			Amino Acid Composition	DPC	VH	0.0314					Amino Acid Composition	DPC	SS	0.0182				APAAC5
	Amino Acid Composition	DPC	GM	0.0147	0.0314			Amino Acid Composition	DPC	VQ	0.019					Amino Acid Composition	DPC	TC	0.0364				APAAC9
	Amino Acid Composition	DPC	GL	0.0151	0.025			Amino Acid Composition	DPC	WD	0.0185					Amino Acid Composition	DPC	TF	0.0157				PAAC10
	Amino Acid Composition	DPC	GK	0	0			Amino Acid Composition	DPC	WG	0.0544					Amino Acid Composition	DPC	TS	0.0499				PAAC20
	Amino Acid Composition	DPC	GI	0.0418	0			Amino Acid Composition	DPC	WP	0.0547					Amino Acid Composition	DPC	TW	0.02				PAAC5
	Amino Acid Composition	DPC	GH	0	0			Amino Acid Composition	DPC	WR	0.046					Amino Acid Composition	DPC	VH	0.0305
	Amino Acid Composition	DPC	EC	0	0			Amino Acid Composition	DPC	WV	0.028					Amino Acid Composition	DPC	WG	0.0565
	Amino Acid Composition	DPC	SY	0	0		2	Auto-corelation	G_AC	GearyAuto_FreeEnergy16	0.0289					Amino Acid Composition	DPC	WP	0.0442
	Amino Acid Composition	DPC	SS	0.0148	0.0182			Auto-corelation	G_AC	GearyAuto_FreeEnergy25	0.0272					Amino Acid Composition	DPC	WR	0.0218
	Amino Acid Composition	DPC	SR	0.0341	0			Auto-corelation	G_AC	GearyAuto_Mutability27	0.0228					Amino Acid Composition	DPC	WV	0.0254
	Amino Acid Composition	DPC	SQ	0	0			Auto-corelation	G_AC	GearyAuto_Polarizability23	0.0231					Amino Acid Composition	DPC	YI	0.0324
	Amino Acid Composition	DPC	SP	0.0322	0.0163			Auto-corelation	G_AC	GearyAuto_ResidueASA20	0.03					Amino Acid Composition	DPC	YP	0.0237
	Amino Acid Composition	DPC	SW	0	0			Auto-corelation	G_AC	GearyAuto_ResidueVol23	0.0219				2	Auto-corelation	G_AC	GearyAuto_AvFlexibility19	0.019
	Amino Acid Composition	DPC	SV	0	0			Auto-corelation	M_AC	MoranAuto_FreeEnergy20	0.0196					Auto-corelation	G_AC	GearyAuto_Mutability25	0.0168
	Amino Acid Composition	DPC	ST	0	0			Auto-corelation	M_AC	MoranAuto_FreeEnergy3	0.0337					Auto-corelation	G_AC	GearyAuto_Mutability27	0.0319
	Amino Acid Composition	DPC	SK	0	0			Auto-corelation	M_AC	MoranAuto_Hydrophobicity16	0.0142					Auto-corelation	G_AC	GearyAuto_Mutability29	0.0251
	Amino Acid Composition	DPC	SI	0.0166	0.0522			Auto-corelation	M_AC	MoranAuto_Hydrophobicity30	0.0297					Auto-corelation	G_AC	GearyAuto_Polarizability23	0.031
	Amino Acid Composition	DPC	SH	0	0.0338			Auto-corelation	M_AC	MoranAuto_Mutability24	0.0174					Auto-corelation	G_AC	GearyAuto_Steric25	0.0228
	Amino Acid Composition	DPC	SN	0	0			Auto-corelation	MB_AC	MoreauBrotoAuto_ResidueVol2	0.0142					Auto-corelation	M_AC	MoranAuto_Hydrophobicity16	0.0169
	Amino Acid Composition	DPC	SM	0	0		3	Composition, Transition, Distribution	C_CTD	_ChargeC2	0.02					Auto-corelation	M_AC	MoranAuto_Hydrophobicity20	0.0292
	Amino Acid Composition	DPC	SL	0	0			Composition, Transition, Distribution	D_CTD	_ChargeD3050	0.0248					Auto-corelation	M_AC	MoranAuto_Polarizability20	0.0264
	Amino Acid Composition	DPC	SC	0	0			Composition, Transition, Distribution	D_CTD	_HydrophobicityD2001	0.0637				3	Composition, Transition, Distribution	C_CTD	_PolarityC3	0.0162
	Amino Acid Composition	DPC	SA	0.0527	0.0486			Composition, Transition, Distribution	D_CTD	_HydrophobicityD3025	0.0405					Composition, Transition, Distribution	D_CTD	_ChargeD2001	0.1258
	Amino Acid Composition	DPC	SG	0	0			Composition, Transition, Distribution	D_CTD	_NormalizedVDWVD1075	0.0205					Composition, Transition, Distribution	D_CTD	_HydrophobicityD2001	0.0583
	Amino Acid Composition	DPC	SF	0	0			Composition, Transition, Distribution	D_CTD	_NormalizedVDWVD3075	0.0308					Composition, Transition, Distribution	D_CTD	_HydrophobicityD3001	0.0942
	Amino Acid Composition	DPC	SE	0.0142	0			Composition, Transition, Distribution	D_CTD	_PolarityD1001	0.093					Composition, Transition, Distribution	D_CTD	_HydrophobicityD3025	0.057
	Amino Acid Composition	DPC	SD	0	0			Composition, Transition, Distribution	D_CTD	_SecondaryStrD1075	0.0178					Composition, Transition, Distribution	D_CTD	_NormalizedVDWVD2025	0.02
	Amino Acid Composition	DPC	LF	0	0			Composition, Transition, Distribution	D_CTD	_SecondaryStrD1100	0.0597					Composition, Transition, Distribution	D_CTD	_NormalizedVDWVD2100	0.0311
	Amino Acid Composition	DPC	LG	0.019	0			Composition, Transition, Distribution	D_CTD	_SolventAccessibilityD1025	0.025					Composition, Transition, Distribution	D_CTD	_NormalizedVDWVD3075	0.0271
	Amino Acid Composition	DPC	LD	0	0			Composition, Transition, Distribution	D_CTD	_SolventAccessibilityD2100	0.0505					Composition, Transition, Distribution	D_CTD	_PolarizabilityD3075	0.0271
	Amino Acid Composition	DPC	LE	0	0			Composition, Transition, Distribution	T_CTD	_SolventAccessibilityT23	0.0178					Composition, Transition, Distribution	D_CTD	_SecondaryStrD1100	0.0464
	Amino Acid Composition	DPC	LC	0	0		4	Pseudo-amino acid composition	APAAC	APAAC2	0.0518					Composition, Transition, Distribution	D_CTD	_SolventAccessibilityD1025	0.0259
	Amino Acid Composition	DPC	LN	0	0			Pseudo-amino acid composition	APAAC	APAAC5	0.0379				4	Pseudo-amino acid composition	APAAC	APAAC15	0.0232
	Amino Acid Composition	DPC	LL	0	0			Pseudo-amino acid composition	APAAC	APAAC9	0.0431					Pseudo-amino acid composition	APAAC	APAAC17	0.0198
	Amino Acid Composition	DPC	LM	0	0			Pseudo-amino acid composition	PAAC	PAAC10	0.0194					Pseudo-amino acid composition	APAAC	APAAC2	0.0587
	Amino Acid Composition	DPC	LK	0.0249	0.0596			Pseudo-amino acid composition	PAAC	PAAC20	0.0233					Pseudo-amino acid composition	APAAC	APAAC5	0.0436
	Amino Acid Composition	DPC	LH	0.0166	0			Pseudo-amino acid composition	PAAC	PAAC22	0.0178					Pseudo-amino acid composition	APAAC	APAAC9	0.0397
	Amino Acid Composition	DPC	LI	0	0			Pseudo-amino acid composition	PAAC	PAAC24	0.0182					Pseudo-amino acid composition	PAAC	PAAC10	0.0191
	Amino Acid Composition	DPC	LV	0.0167	0.016			Pseudo-amino acid composition	PAAC	PAAC5	0.043					Pseudo-amino acid composition	PAAC	PAAC13	0.0229
	Amino Acid Composition	DPC	LW	0	0											Pseudo-amino acid composition	PAAC	PAAC2	0.048
	Amino Acid Composition	DPC	LT	0	0											Pseudo-amino acid composition	PAAC	PAAC20	0.02
	Amino Acid Composition	DPC	LR	0	0											Pseudo-amino acid composition	PAAC	PAAC5	0.0377
	Amino Acid Composition	DPC	LS	0	0										5	Quasi-Sequence Order Descriptor	QSOD	QSOSW6	0.048
	Amino Acid Composition	DPC	LP	0.0606	0
	Amino Acid Composition	DPC	LQ	0	0
	Amino Acid Composition	DPC	LY	0.0142	0
	Amino Acid Composition	DPC	AS	0	0
	Amino Acid Composition	DPC	EM	0	0
	Amino Acid Composition	DPC	EL	0	0
	Amino Acid Composition	DPC	EN	0	0
	Amino Acid Composition	DPC	EI	0	0
	Amino Acid Composition	DPC	EH	0	0
	Amino Acid Composition	DPC	EK	0.0348	0.0538
	Amino Acid Composition	DPC	EE	0	0
	Amino Acid Composition	DPC	ED	0	0
	Amino Acid Composition	DPC	EG	0	0
	Amino Acid Composition	DPC	EF	0	0
	Amino Acid Composition	DPC	EA	0	0
	Amino Acid Composition	DPC	EY	0	0
	Amino Acid Composition	DPC	ET	0	0
	Amino Acid Composition	DPC	EW	0.0269	0.0231
	Amino Acid Composition	DPC	EV	0	0
	Amino Acid Composition	DPC	EQ	0	0
	Amino Acid Composition	DPC	EP	0	0
	Amino Acid Composition	DPC	ES	0.0214	0
	Amino Acid Composition	DPC	ER	0	0
	Amino Acid Composition	DPC	QQ	0	0
	Amino Acid Composition	DPC	QP	0.0372	0.0282
	Amino Acid Composition	DPC	QS	0	0
	Amino Acid Composition	DPC	QT	0	0
	Amino Acid Composition	DPC	QW	0	0
	Amino Acid Composition	DPC	QV	0	0
	Amino Acid Composition	DPC	QY	0	0
	Amino Acid Composition	DPC	QA	0	0
	Amino Acid Composition	DPC	QC	0	0
	Amino Acid Composition	DPC	QE	0	0
	Amino Acid Composition	DPC	QD	0	0
	Amino Acid Composition	DPC	QG	0	0
	Amino Acid Composition	DPC	QF	0	0
	Amino Acid Composition	DPC	QI	0	0
	Amino Acid Composition	DPC	QH	0.0486	0.0557
	Amino Acid Composition	DPC	QK	0	0.0169
	Amino Acid Composition	DPC	QM	0	0
	Amino Acid Composition	DPC	QL	0.041	0.0416
	Amino Acid Composition	DPC	QN	0	0
	Amino Acid Composition	DPC	RN	0	0
	Amino Acid Composition	DPC	RK	0	0
	Amino Acid Composition	DPC	DM	0.0184	0.0225
	Amino Acid Composition	DPC	CK	0	0
	Amino Acid Composition	DPC	CI	0	0
	Amino Acid Composition	DPC	CH	0.0142	0
	Amino Acid Composition	DPC	CN	0	0
	Amino Acid Composition	DPC	CM	0.0142	0
	Amino Acid Composition	DPC	CC	0.0464	0.0511
	Amino Acid Composition	DPC	CG	0.0461	0.0361
	Amino Acid Composition	DPC	CE	0	0
	Amino Acid Composition	DPC	CY	0.0358	0
	Amino Acid Composition	DPC	CS	0.0253	0.0239
	Amino Acid Composition	DPC	CR	0	0
	Amino Acid Composition	DPC	CP	0	0
	Amino Acid Composition	DPC	CW	0	0
	Amino Acid Composition	DPC	CV	0	0.0173
	Amino Acid Composition	DPC	CT	0	0
	Amino Acid Composition	DPC	HF	0	0
	Amino Acid Composition	DPC	HD	0	0
	Amino Acid Composition	DPC	VA	0.0304	0
	Amino Acid Composition	DPC	VC	0	0
	Amino Acid Composition	DPC	VD	0	0
	Amino Acid Composition	DPC	VE	0	0
	Amino Acid Composition	DPC	VF	0.0305	0
	Amino Acid Composition	DPC	VG	0	0
	Amino Acid Composition	DPC	VH	0.0314	0.0305
	Amino Acid Composition	DPC	VI	0	0
	Amino Acid Composition	DPC	VK	0.0432	0.0446
	Amino Acid Composition	DPC	VL	0	0
	Amino Acid Composition	DPC	VM	0.0173	0.0196
	Amino Acid Composition	DPC	VN	0	0
	Amino Acid Composition	DPC	VP	0	0
	Amino Acid Composition	DPC	VQ	0.019	0
	Amino Acid Composition	DPC	VR	0	0
	Amino Acid Composition	DPC	VS	0	0
	Amino Acid Composition	DPC	VT	0	0
	Amino Acid Composition	DPC	VV	0	0
	Amino Acid Composition	DPC	VW	0.015	0
	Amino Acid Composition	DPC	VY	0	0
	Amino Acid Composition	DPC	MY	0.0109	0
	Amino Acid Composition	DPC	WN	0	0
	Amino Acid Composition	DPC	HY	0	0
	Amino Acid Composition	DPC	HR	0.0584	0.0657
	Amino Acid Composition	DPC	HS	0.0136	0
	Amino Acid Composition	DPC	HP	0	0
	Amino Acid Composition	DPC	HQ	0	0
	Amino Acid Composition	DPC	HV	0.0163	0.0177
	Amino Acid Composition	DPC	HW	0	0
	Amino Acid Composition	DPC	HT	0	0
	Amino Acid Composition	DPC	HK	0	0
	Amino Acid Composition	DPC	HH	0.0206	0
	Amino Acid Composition	DPC	HI	0.0341	0.0412
	Amino Acid Composition	DPC	HN	0	0
	Amino Acid Composition	DPC	HL	0	0
	Amino Acid Composition	DPC	HM	0	0
	Amino Acid Composition	DPC	HA	0	0.094
	Amino Acid Composition	DPC	QR	0	0
	Amino Acid Composition	DPC	TW	0.0166	0.02
	Amino Acid Composition	DPC	HC	0.0454	0.0313
	Amino Acid Composition	DPC	TY	0	0
	Amino Acid Composition	DPC	TV	0	0
	Amino Acid Composition	DPC	TT	0	0
	Amino Acid Composition	DPC	TR	0	0
	Amino Acid Composition	DPC	TS	0	0.0499
	Amino Acid Composition	DPC	TP	0	0
	Amino Acid Composition	DPC	HG	0.0364	0.0453
	Amino Acid Composition	DPC	TN	0.0137	0
	Amino Acid Composition	DPC	TL	0	0
	Amino Acid Composition	DPC	TM	0	0
	Amino Acid Composition	DPC	TH	0.0145	0
	Amino Acid Composition	DPC	TI	0.0136	0
	Amino Acid Composition	DPC	TF	0	0.0157
	Amino Acid Composition	DPC	TG	0	0
	Amino Acid Composition	DPC	TD	0.071	0
	Amino Acid Composition	DPC	HE	0	0
	Amino Acid Composition	DPC	TC	0.0309	0.0364
	Amino Acid Composition	DPC	TA	0	0
	Amino Acid Composition	DPC	AA	0	0
	Amino Acid Composition	DPC	AC	0	0
	Amino Acid Composition	DPC	AD	0	0
	Amino Acid Composition	DPC	AG	0	0
	Amino Acid Composition	DPC	AF	0	0
	Amino Acid Composition	DPC	AI	0	0
	Amino Acid Composition	DPC	AH	0.0163	0.0343
	Amino Acid Composition	DPC	AK	0	0
	Amino Acid Composition	DPC	AM	0	0
	Amino Acid Composition	DPC	AL	0.0152	0
	Amino Acid Composition	DPC	AN	0	0.0197
	Amino Acid Composition	DPC	AW	0	0
	Amino Acid Composition	DPC	AY	0	0
	Amino Acid Composition	DPC	WM	0.0117	0
	Amino Acid Composition	DPC	WK	0	0
	Amino Acid Composition	DPC	AR	0	0.018
	Amino Acid Composition	DPC	WQ	0	0
	Amino Acid Composition	DPC	ME	0	0
	Amino Acid Composition	DPC	MD	0	0.0479
	Amino Acid Composition	DPC	MG	0	0
	Amino Acid Composition	DPC	MF	0	0
	Amino Acid Composition	DPC	MA	0.0148	0.0157
	Amino Acid Composition	DPC	MC	0	0
	Amino Acid Composition	DPC	MM	0	0
	Amino Acid Composition	DPC	ML	0	0
	Amino Acid Composition	DPC	MN	0.0142	0.0145
	Amino Acid Composition	DPC	MI	0	0
	Amino Acid Composition	DPC	MH	0	0
	Amino Acid Composition	DPC	MK	0.0364	0
	Amino Acid Composition	DPC	MT	0.015	0
	Amino Acid Composition	DPC	MW	0	0
	Amino Acid Composition	DPC	MV	0	0.0149
	Amino Acid Composition	DPC	MQ	0	0
	Amino Acid Composition	DPC	MP	0	0
	Amino Acid Composition	DPC	MS	0.02	0.02
	Amino Acid Composition	DPC	MR	0	0
	Amino Acid Composition	DPC	FP	0	0
	Amino Acid Composition	DPC	FQ	0	0
	Amino Acid Composition	DPC	FR	0.026	0.0217
	Amino Acid Composition	DPC	FS	0	0
	Amino Acid Composition	DPC	FT	0	0
	Amino Acid Composition	DPC	FV	0	0
	Amino Acid Composition	DPC	FW	0	0
	Amino Acid Composition	DPC	FY	0	0
	Amino Acid Composition	DPC	FA	0	0
	Amino Acid Composition	DPC	FC	0	0
	Amino Acid Composition	DPC	FD	0	0
	Amino Acid Composition	DPC	FE	0	0
	Amino Acid Composition	DPC	FF	0	0
	Amino Acid Composition	DPC	FG	0	0
	Amino Acid Composition	DPC	FH	0.0131	0
	Amino Acid Composition	DPC	FI	0	0
	Amino Acid Composition	DPC	FK	0	0
	Amino Acid Composition	DPC	FL	0	0
	Amino Acid Composition	DPC	FM	0.0192	0.0176
	Amino Acid Composition	DPC	FN	0	0
	Amino Acid Composition	DPC	YY	0	0
	Amino Acid Composition	DPC	YI	0	0.0324
	Amino Acid Composition	DPC	YH	0	0
	Amino Acid Composition	DPC	YK	0.0125	0
	Amino Acid Composition	DPC	YM	0.0148	0.0146
	Amino Acid Composition	DPC	YL	0	0
	Amino Acid Composition	DPC	YN	0.0217	0.0145
	Amino Acid Composition	DPC	YA	0.0243	0.0263
	Amino Acid Composition	DPC	YC	0	0
	Amino Acid Composition	DPC	YE	0	0
	Amino Acid Composition	DPC	YD	0.0133	0
	Amino Acid Composition	DPC	YG	0.0129	0
	Amino Acid Composition	DPC	YF	0.0223	0.0185
	Amino Acid Composition	DPC	YQ	0	0
	Amino Acid Composition	DPC	YP	0.017	0.0237
	Amino Acid Composition	DPC	YS	0	0
	Amino Acid Composition	DPC	YR	0	0
	Amino Acid Composition	DPC	YT	0	0
	Amino Acid Composition	DPC	YW	0	0
	Amino Acid Composition	DPC	YV	0	0
	Amino Acid Composition	DPC	NV	0	0
	Amino Acid Composition	DPC	LA	0	0
	Amino Acid Composition	DPC	RT	0.0215	0.0237
	Amino Acid Composition	DPC	RV	0	0
	Amino Acid Composition	DPC	RW	0	0
	Amino Acid Composition	DPC	RP	0	0
	Amino Acid Composition	DPC	RQ	0	0
	Amino Acid Composition	DPC	RR	0.0154	0.0183
	Amino Acid Composition	DPC	RS	0	0
	Amino Acid Composition	DPC	RY	0.036	0
	Amino Acid Composition	DPC	RD	0	0
	Amino Acid Composition	DPC	RE	0.0504	0.0186
	Amino Acid Composition	DPC	RF	0.0822	0.0761
	Amino Acid Composition	DPC	RG	0	0
	Amino Acid Composition	DPC	RA	0.0152	0
	Amino Acid Composition	DPC	RH	0.0222	0.0231
	Amino Acid Composition	DPC	NG	0	0
	Amino Acid Composition	DPC	NY	0	0
	Amino Acid Composition	DPC	KC	0	0
	Amino Acid Composition	DPC	KA	0	0
	Amino Acid Composition	DPC	KG	0.0553	0.0233
	Amino Acid Composition	DPC	KF	0.0441	0.0158
	Amino Acid Composition	DPC	KE	0	0
	Amino Acid Composition	DPC	KD	0	0
	Amino Acid Composition	DPC	KK	0.0184	0.0174
	Amino Acid Composition	DPC	KI	0.0158	0.0162
	Amino Acid Composition	DPC	KH	0	0
	Amino Acid Composition	DPC	KN	0.0154	0
	Amino Acid Composition	DPC	KM	0	0
	Amino Acid Composition	DPC	KL	0	0
	Amino Acid Composition	DPC	KS	0	0
	Amino Acid Composition	DPC	KR	0	0
	Amino Acid Composition	DPC	KQ	0	0
	Amino Acid Composition	DPC	KP	0.0492	0.0334
	Amino Acid Composition	DPC	KW	0	0
	Amino Acid Composition	DPC	KV	0.027	0.034
	Amino Acid Composition	DPC	KT	0	0
	Amino Acid Composition	DPC	KY	0	0
	Amino Acid Composition	DPC	NW	0.0124	0.0128
	Amino Acid Composition	DPC	DN	0	0
	Amino Acid Composition	DPC	DL	0	0
	Amino Acid Composition	DPC	DK	0.0468	0.0558
	Amino Acid Composition	DPC	DH	0.0252	0
	Amino Acid Composition	DPC	DI	0	0
	Amino Acid Composition	DPC	DF	0	0
	Amino Acid Composition	DPC	DG	0	0
	Amino Acid Composition	DPC	DD	0	0
	Amino Acid Composition	DPC	DE	0	0
	Amino Acid Composition	DPC	DC	0	0
	Amino Acid Composition	DPC	DA	0	0
	Amino Acid Composition	DPC	DY	0.0148	0
	Amino Acid Composition	DPC	DV	0	0
	Amino Acid Composition	DPC	DW	0	0
	Amino Acid Composition	DPC	DT	0	0
	Amino Acid Composition	DPC	DR	0	0
	Amino Acid Composition	DPC	DS	0	0
	Amino Acid Composition	DPC	DP	0.036	0.0314
	Amino Acid Composition	DPC	DQ	0	0
	Amino Acid Composition	DPC	WL	0.0198	0.0176
	Amino Acid Composition	DPC	WG	0.0544	0.0565
	Amino Acid Composition	DPC	WF	0	0
	Amino Acid Composition	DPC	WE	0	0
	Amino Acid Composition	DPC	WD	0.0185	0
	Amino Acid Composition	DPC	WC	0	0
	Amino Acid Composition	DPC	WA	0	0
	Amino Acid Composition	DPC	WI	0	0
	Amino Acid Composition	DPC	WH	0	0
	Amino Acid Composition	DPC	WW	0	0
	Amino Acid Composition	DPC	WV	0.028	0.0254
	Amino Acid Composition	DPC	WT	0	0
	Amino Acid Composition	DPC	WS	0	0
	Amino Acid Composition	DPC	WR	0.046	0.0218
	Amino Acid Composition	DPC	WP	0.0547	0.0442
	Amino Acid Composition	DPC	WY	0	0
	Amino Acid Composition	DPC	PR	0	0
	Amino Acid Composition	DPC	PS	0.0308	0
	Amino Acid Composition	DPC	PP	0	0
	Amino Acid Composition	DPC	PQ	0.0193	0.0267
	Amino Acid Composition	DPC	PV	0	0
	Amino Acid Composition	DPC	PW	0	0
	Amino Acid Composition	DPC	PT	0	0
	Amino Acid Composition	DPC	PY	0.0126	0.0162
	Amino Acid Composition	DPC	PC	0.0486	0.0529
	Amino Acid Composition	DPC	PA	0	0
	Amino Acid Composition	DPC	PF	0	0
	Amino Acid Composition	DPC	PG	0.0267	0.0274
	Amino Acid Composition	DPC	PD	0.0314	0.0196
	Amino Acid Composition	DPC	PE	0.0615	0
	Amino Acid Composition	DPC	PK	0	0
	Amino Acid Composition	DPC	PH	0	0
	Amino Acid Composition	DPC	PI	0	0
	Amino Acid Composition	DPC	PN	0	0
	Amino Acid Composition	DPC	PL	0	0
	Amino Acid Composition	DPC	PM	0	0
	Amino Acid Composition	DPC	IQ	0.0142	0
	Amino Acid Composition	DPC	CF	0	0
	Amino Acid Composition	DPC	RC	0.0141	0.0166
	Amino Acid Composition	DPC	RL	0.0151	0.0185
	Amino Acid Composition	DPC	RM	0	0
	Amino Acid Composition	DPC	RI	0	0
	Amino Acid Composition	DPC	IY	0	0
	Amino Acid Composition	DPC	IP	0	0.016
	Amino Acid Composition	DPC	IS	0	0
	Amino Acid Composition	DPC	IR	0.0277	0.0704
	Amino Acid Composition	DPC	IT	0	0
	Amino Acid Composition	DPC	IW	0	0
	Amino Acid Composition	DPC	IV	0	0
	Amino Acid Composition	DPC	II	0.0192	0.0232
	Amino Acid Composition	DPC	IH	0	0
	Amino Acid Composition	DPC	IK	0	0
	Amino Acid Composition	DPC	IM	0.0121	0
	Amino Acid Composition	DPC	IL	0	0
	Amino Acid Composition	DPC	IN	0	0
	Amino Acid Composition	DPC	IA	0	0
	Amino Acid Composition	DPC	IC	0	0
	Amino Acid Composition	DPC	IE	0.0246	0.0295
	Amino Acid Composition	DPC	ID	0	0
	Amino Acid Composition	DPC	IG	0	0
	Amino Acid Composition	DPC	IF	0	0
	Amino Acid Composition	DPC	TQ	0	0
	Amino Acid Composition	DPC	TK	0	0
	Amino Acid Composition	DPC	TE	0.0159	0
	Amino Acid Composition	DPC	AE	0	0
	Amino Acid Composition	DPC	CQ	0	0
	Amino Acid Composition	DPC	AQ	0	0
	Amino Acid Composition	DPC	AP	0	0
	Amino Acid Composition	DPC	AT	0.0153	0
	Amino Acid Composition	DPC	AV	0.0195	0
	Amino Acid Composition	DPC	NH	0	0
	Amino Acid Composition	DPC	NI	0	0
	Amino Acid Composition	DPC	NK	0	0
	Amino Acid Composition	DPC	NL	0	0
	Amino Acid Composition	DPC	NM	0	0
	Amino Acid Composition	DPC	NN	0	0
	Amino Acid Composition	DPC	NA	0.0234	0
	Amino Acid Composition	DPC	NC	0.0308	0
	Amino Acid Composition	DPC	ND	0	0
	Amino Acid Composition	DPC	NE	0	0
	Amino Acid Composition	DPC	NF	0	0
	Amino Acid Composition	DPC	NP	0	0
	Amino Acid Composition	DPC	NQ	0	0
	Amino Acid Composition	DPC	NR	0	0
	Amino Acid Composition	DPC	NS	0	0
	Amino Acid Composition	DPC	NT	0.0185	0
	Amino Acid Composition	DPC	CL	0.0148	0
	Amino Acid Composition	DPC	CA	0	0
	Amino Acid Composition	DPC	CD	0	0
2	Auto-corelation	G_AC	GearyAuto_AvFlexibility11	0	0
	Auto-corelation	G_AC	GearyAuto_AvFlexibility1	0	0
	Auto-corelation	G_AC	GearyAuto_AvFlexibility2	0	0
	Auto-corelation	G_AC	GearyAuto_AvFlexibility3	0	0
	Auto-corelation	G_AC	GearyAuto_AvFlexibility4	0	0
	Auto-corelation	G_AC	GearyAuto_AvFlexibility5	0	0
	Auto-corelation	G_AC	GearyAuto_AvFlexibility7	0	0
	Auto-corelation	G_AC	GearyAuto_Mutability13	0	0
	Auto-corelation	G_AC	GearyAuto_AvFlexibility28	0	0
	Auto-corelation	G_AC	GearyAuto_Steric22	0	0
	Auto-corelation	G_AC	GearyAuto_Steric23	0	0
	Auto-corelation	G_AC	GearyAuto_Steric20	0	0
	Auto-corelation	G_AC	GearyAuto_Steric21	0	0
	Auto-corelation	G_AC	GearyAuto_Steric26	0	0
	Auto-corelation	G_AC	GearyAuto_Steric27	0	0.0191
	Auto-corelation	G_AC	GearyAuto_Steric24	0	0
	Auto-corelation	G_AC	GearyAuto_Steric25	0.0162	0.0228
	Auto-corelation	G_AC	GearyAuto_Steric28	0	0
	Auto-corelation	G_AC	GearyAuto_Mutability18	0	0
	Auto-corelation	G_AC	GearyAuto_AvFlexibility24	0	0
	Auto-corelation	G_AC	GearyAuto_Steric7	0	0
	Auto-corelation	G_AC	GearyAuto_Steric5	0	0
	Auto-corelation	G_AC	GearyAuto_Steric4	0	0
	Auto-corelation	G_AC	GearyAuto_ResidueVol11	0	0
	Auto-corelation	G_AC	GearyAuto_ResidueVol10	0	0
	Auto-corelation	G_AC	GearyAuto_ResidueVol13	0	0
	Auto-corelation	G_AC	GearyAuto_ResidueVol12	0	0
	Auto-corelation	G_AC	GearyAuto_ResidueVol15	0	0
	Auto-corelation	G_AC	GearyAuto_ResidueVol14	0	0
	Auto-corelation	G_AC	GearyAuto_ResidueVol17	0	0
	Auto-corelation	G_AC	GearyAuto_ResidueVol16	0	0
	Auto-corelation	G_AC	GearyAuto_ResidueVol19	0	0
	Auto-corelation	G_AC	GearyAuto_ResidueVol18	0	0
	Auto-corelation	G_AC	GearyAuto_FreeEnergy24	0	0
	Auto-corelation	G_AC	GearyAuto_FreeEnergy25	0.0272	0.0292
	Auto-corelation	G_AC	GearyAuto_FreeEnergy26	0	0
	Auto-corelation	G_AC	GearyAuto_FreeEnergy27	0.0154	0
	Auto-corelation	G_AC	GearyAuto_FreeEnergy20	0.0218	0.0174
	Auto-corelation	G_AC	GearyAuto_FreeEnergy21	0	0
	Auto-corelation	G_AC	GearyAuto_FreeEnergy22	0	0
	Auto-corelation	G_AC	GearyAuto_FreeEnergy23	0.0182	0
	Auto-corelation	G_AC	GearyAuto_FreeEnergy28	0	0
	Auto-corelation	G_AC	GearyAuto_FreeEnergy29	0	0
	Auto-corelation	G_AC	GearyAuto_ResidueASA7	0	0
	Auto-corelation	G_AC	GearyAuto_ResidueASA6	0	0
	Auto-corelation	G_AC	GearyAuto_Hydrophobicity30	0.0192	0
	Auto-corelation	G_AC	GearyAuto_ResidueASA4	0	0
	Auto-corelation	G_AC	GearyAuto_ResidueASA3	0	0
	Auto-corelation	G_AC	GearyAuto_Polarizability20	0.0198	0.0216
	Auto-corelation	G_AC	GearyAuto_ResidueASA1	0	0
	Auto-corelation	G_AC	GearyAuto_ResidueASA9	0	0
	Auto-corelation	G_AC	GearyAuto_ResidueASA8	0	0
	Auto-corelation	G_AC	GearyAuto_Mutability17	0	0
	Auto-corelation	G_AC	GearyAuto_Mutability16	0	0
	Auto-corelation	G_AC	GearyAuto_Mutability15	0	0
	Auto-corelation	G_AC	GearyAuto_Mutability14	0	0
	Auto-corelation	G_AC	GearyAuto_Mutability12	0	0
	Auto-corelation	G_AC	GearyAuto_Mutability11	0	0
	Auto-corelation	G_AC	GearyAuto_Mutability10	0	0
	Auto-corelation	G_AC	GearyAuto_AvFlexibility6	0	0
	Auto-corelation	G_AC	GearyAuto_Steric30	0	0
	Auto-corelation	G_AC	GearyAuto_AvFlexibility13	0	0
	Auto-corelation	G_AC	GearyAuto_AvFlexibility16	0	0
	Auto-corelation	G_AC	GearyAuto_AvFlexibility14	0	0
	Auto-corelation	G_AC	GearyAuto_AvFlexibility15	0	0
	Auto-corelation	G_AC	GearyAuto_ResidueVol28	0	0
	Auto-corelation	G_AC	GearyAuto_ResidueVol29	0	0
	Auto-corelation	G_AC	GearyAuto_ResidueVol24	0	0
	Auto-corelation	G_AC	GearyAuto_ResidueVol25	0	0
	Auto-corelation	G_AC	GearyAuto_ResidueVol26	0	0
	Auto-corelation	G_AC	GearyAuto_ResidueVol27	0	0
	Auto-corelation	G_AC	GearyAuto_ResidueVol20	0.0203	0
	Auto-corelation	G_AC	GearyAuto_ResidueVol21	0.0188	0
	Auto-corelation	G_AC	GearyAuto_ResidueVol22	0	0
	Auto-corelation	G_AC	GearyAuto_ResidueVol23	0.0219	0.0182
	Auto-corelation	G_AC	GearyAuto_ResidueVol9	0	0
	Auto-corelation	G_AC	GearyAuto_ResidueVol8	0	0
	Auto-corelation	G_AC	GearyAuto_ResidueVol1	0.0142	0
	Auto-corelation	G_AC	GearyAuto_ResidueVol3	0	0
	Auto-corelation	G_AC	GearyAuto_ResidueVol2	0	0
	Auto-corelation	G_AC	GearyAuto_ResidueVol5	0	0
	Auto-corelation	G_AC	GearyAuto_ResidueVol4	0	0
	Auto-corelation	G_AC	GearyAuto_ResidueVol7	0	0
	Auto-corelation	G_AC	GearyAuto_ResidueVol6	0	0
	Auto-corelation	G_AC	GearyAuto_ResidueASA5	0	0
	Auto-corelation	G_AC	GearyAuto_FreeEnergy30	0	0
	Auto-corelation	G_AC	GearyAuto_Polarizability16	0	0
	Auto-corelation	G_AC	GearyAuto_Polarizability17	0	0
	Auto-corelation	G_AC	GearyAuto_Polarizability14	0	0
	Auto-corelation	G_AC	GearyAuto_Polarizability15	0	0
	Auto-corelation	G_AC	GearyAuto_Polarizability12	0	0
	Auto-corelation	G_AC	GearyAuto_Polarizability13	0	0
	Auto-corelation	G_AC	GearyAuto_Polarizability10	0	0
	Auto-corelation	G_AC	GearyAuto_Polarizability11	0	0
	Auto-corelation	G_AC	GearyAuto_Polarizability18	0	0
	Auto-corelation	G_AC	GearyAuto_Polarizability19	0	0
	Auto-corelation	G_AC	GearyAuto_Hydrophobicity29	0.0158	0
	Auto-corelation	G_AC	GearyAuto_Hydrophobicity28	0	0
	Auto-corelation	G_AC	GearyAuto_Hydrophobicity25	0	0
	Auto-corelation	G_AC	GearyAuto_Hydrophobicity24	0	0
	Auto-corelation	G_AC	GearyAuto_Hydrophobicity27	0	0
	Auto-corelation	G_AC	GearyAuto_Hydrophobicity26	0	0
	Auto-corelation	G_AC	GearyAuto_Hydrophobicity21	0	0
	Auto-corelation	G_AC	GearyAuto_Hydrophobicity20	0.0147	0.022
	Auto-corelation	G_AC	GearyAuto_Hydrophobicity23	0.0346	0
	Auto-corelation	G_AC	GearyAuto_Hydrophobicity22	0	0
	Auto-corelation	G_AC	GearyAuto_ResidueASA2	0	0
	Auto-corelation	G_AC	GearyAuto_Mutability9	0	0
	Auto-corelation	G_AC	GearyAuto_Mutability8	0	0
	Auto-corelation	G_AC	GearyAuto_Mutability7	0.0166	0
	Auto-corelation	G_AC	GearyAuto_Mutability6	0	0
	Auto-corelation	G_AC	GearyAuto_Mutability5	0	0
	Auto-corelation	G_AC	GearyAuto_Mutability4	0	0
	Auto-corelation	G_AC	GearyAuto_Mutability3	0	0
	Auto-corelation	G_AC	GearyAuto_Mutability2	0	0
	Auto-corelation	G_AC	GearyAuto_Mutability1	0	0
	Auto-corelation	G_AC	GearyAuto_ResidueASA26	0	0
	Auto-corelation	G_AC	GearyAuto_ResidueASA27	0	0
	Auto-corelation	G_AC	GearyAuto_ResidueASA24	0	0
	Auto-corelation	G_AC	GearyAuto_ResidueASA25	0	0
	Auto-corelation	G_AC	GearyAuto_ResidueASA22	0	0
	Auto-corelation	G_AC	GearyAuto_ResidueASA23	0	0
	Auto-corelation	G_AC	GearyAuto_ResidueASA20	0.03	0.0274
	Auto-corelation	G_AC	GearyAuto_ResidueASA21	0.0204	0
	Auto-corelation	G_AC	GearyAuto_ResidueASA28	0	0
	Auto-corelation	G_AC	GearyAuto_ResidueASA29	0	0
	Auto-corelation	G_AC	GearyAuto_ResidueVol30	0	0
	Auto-corelation	G_AC	GearyAuto_AvFlexibility8	0	0
	Auto-corelation	G_AC	GearyAuto_Hydrophobicity10	0	0
	Auto-corelation	G_AC	GearyAuto_Hydrophobicity11	0	0
	Auto-corelation	G_AC	GearyAuto_Hydrophobicity12	0	0
	Auto-corelation	G_AC	GearyAuto_Hydrophobicity13	0	0
	Auto-corelation	G_AC	GearyAuto_Hydrophobicity15	0	0
	Auto-corelation	G_AC	GearyAuto_Hydrophobicity16	0	0
	Auto-corelation	G_AC	GearyAuto_Hydrophobicity17	0	0
	Auto-corelation	G_AC	GearyAuto_Hydrophobicity18	0	0
	Auto-corelation	G_AC	GearyAuto_Hydrophobicity19	0	0
	Auto-corelation	G_AC	GearyAuto_Mutability19	0	0
	Auto-corelation	G_AC	GearyAuto_AvFlexibility9	0	0
	Auto-corelation	G_AC	GearyAuto_Steric29	0	0
	Auto-corelation	G_AC	GearyAuto_ResidueASA30	0	0
	Auto-corelation	G_AC	GearyAuto_Hydrophobicity6	0	0
	Auto-corelation	G_AC	GearyAuto_Hydrophobicity7	0	0
	Auto-corelation	G_AC	GearyAuto_Hydrophobicity5	0	0
	Auto-corelation	G_AC	GearyAuto_Hydrophobicity2	0	0
	Auto-corelation	G_AC	GearyAuto_Hydrophobicity3	0	0
	Auto-corelation	G_AC	GearyAuto_Hydrophobicity1	0.0168	0
	Auto-corelation	G_AC	GearyAuto_Hydrophobicity8	0	0
	Auto-corelation	G_AC	GearyAuto_Hydrophobicity9	0	0
	Auto-corelation	G_AC	GearyAuto_Steric19	0	0
	Auto-corelation	G_AC	GearyAuto_Steric18	0	0
	Auto-corelation	G_AC	GearyAuto_Steric13	0	0
	Auto-corelation	G_AC	GearyAuto_Steric11	0	0
	Auto-corelation	G_AC	GearyAuto_Steric10	0.0156	0
	Auto-corelation	G_AC	GearyAuto_Steric16	0	0
	Auto-corelation	G_AC	GearyAuto_Mutability28	0	0
	Auto-corelation	G_AC	GearyAuto_Mutability26	0	0
	Auto-corelation	G_AC	GearyAuto_Mutability25	0	0.0168
	Auto-corelation	G_AC	GearyAuto_Mutability20	0	0
	Auto-corelation	G_AC	GearyAuto_Mutability21	0	0
	Auto-corelation	G_AC	GearyAuto_Hydrophobicity14	0	0
	Auto-corelation	G_AC	GearyAuto_Polarizability30	0	0
	Auto-corelation	G_AC	GearyAuto_Steric3	0	0
	Auto-corelation	G_AC	GearyAuto_Steric2	0	0
	Auto-corelation	G_AC	GearyAuto_Steric1	0	0
	Auto-corelation	G_AC	GearyAuto_Steric6	0	0
	Auto-corelation	G_AC	GearyAuto_Steric9	0	0
	Auto-corelation	G_AC	GearyAuto_Steric8	0	0
	Auto-corelation	G_AC	GearyAuto_AvFlexibility30	0	0
	Auto-corelation	G_AC	GearyAuto_Polarizability8	0	0
	Auto-corelation	G_AC	GearyAuto_Polarizability9	0	0
	Auto-corelation	G_AC	GearyAuto_Polarizability4	0	0
	Auto-corelation	G_AC	GearyAuto_Polarizability5	0	0
	Auto-corelation	G_AC	GearyAuto_Polarizability6	0	0
	Auto-corelation	G_AC	GearyAuto_Polarizability7	0	0
	Auto-corelation	G_AC	GearyAuto_Polarizability1	0	0
	Auto-corelation	G_AC	GearyAuto_Polarizability2	0	0
	Auto-corelation	G_AC	GearyAuto_Polarizability3	0	0
	Auto-corelation	G_AC	GearyAuto_Polarizability29	0	0
	Auto-corelation	G_AC	GearyAuto_Polarizability28	0	0
	Auto-corelation	G_AC	GearyAuto_Polarizability27	0	0
	Auto-corelation	G_AC	GearyAuto_Polarizability26	0	0
	Auto-corelation	G_AC	GearyAuto_Polarizability25	0	0
	Auto-corelation	G_AC	GearyAuto_Polarizability24	0	0
	Auto-corelation	G_AC	GearyAuto_Polarizability23	0.0231	0.031
	Auto-corelation	G_AC	GearyAuto_Polarizability22	0	0
	Auto-corelation	G_AC	GearyAuto_Polarizability21	0.0237	0
	Auto-corelation	G_AC	GearyAuto_AvFlexibility18	0	0
	Auto-corelation	G_AC	GearyAuto_AvFlexibility19	0	0.019
	Auto-corelation	G_AC	GearyAuto_AvFlexibility12	0	0
	Auto-corelation	G_AC	GearyAuto_AvFlexibility10	0	0
	Auto-corelation	G_AC	GearyAuto_AvFlexibility17	0	0
	Auto-corelation	G_AC	GearyAuto_Mutability29	0.0177	0.0251
	Auto-corelation	G_AC	GearyAuto_Mutability27	0.0228	0.0319
	Auto-corelation	G_AC	GearyAuto_Mutability24	0	0
	Auto-corelation	G_AC	GearyAuto_Mutability22	0	0
	Auto-corelation	G_AC	GearyAuto_Mutability23	0	0
	Auto-corelation	G_AC	GearyAuto_ResidueASA19	0	0
	Auto-corelation	G_AC	GearyAuto_ResidueASA18	0	0
	Auto-corelation	G_AC	GearyAuto_ResidueASA17	0	0
	Auto-corelation	G_AC	GearyAuto_ResidueASA16	0	0
	Auto-corelation	G_AC	GearyAuto_ResidueASA15	0	0
	Auto-corelation	G_AC	GearyAuto_ResidueASA14	0	0
	Auto-corelation	G_AC	GearyAuto_ResidueASA13	0	0
	Auto-corelation	G_AC	GearyAuto_ResidueASA12	0	0
	Auto-corelation	G_AC	GearyAuto_ResidueASA11	0	0
	Auto-corelation	G_AC	GearyAuto_ResidueASA10	0	0
	Auto-corelation	G_AC	GearyAuto_AvFlexibility29	0	0
	Auto-corelation	G_AC	GearyAuto_AvFlexibility27	0	0
	Auto-corelation	G_AC	GearyAuto_AvFlexibility26	0	0
	Auto-corelation	G_AC	GearyAuto_AvFlexibility25	0	0
	Auto-corelation	G_AC	GearyAuto_AvFlexibility23	0	0
	Auto-corelation	G_AC	GearyAuto_AvFlexibility22	0	0
	Auto-corelation	G_AC	GearyAuto_AvFlexibility21	0	0
	Auto-corelation	G_AC	GearyAuto_AvFlexibility20	0	0
	Auto-corelation	G_AC	GearyAuto_Mutability30	0	0
	Auto-corelation	G_AC	GearyAuto_FreeEnergy19	0	0
	Auto-corelation	G_AC	GearyAuto_FreeEnergy18	0	0
	Auto-corelation	G_AC	GearyAuto_FreeEnergy14	0	0
	Auto-corelation	G_AC	GearyAuto_Hydrophobicity4	0	0
	Auto-corelation	G_AC	GearyAuto_FreeEnergy1	0	0
	Auto-corelation	G_AC	GearyAuto_FreeEnergy3	0	0
	Auto-corelation	G_AC	GearyAuto_FreeEnergy2	0	0
	Auto-corelation	G_AC	GearyAuto_FreeEnergy5	0	0
	Auto-corelation	G_AC	GearyAuto_FreeEnergy4	0	0
	Auto-corelation	G_AC	GearyAuto_FreeEnergy7	0	0
	Auto-corelation	G_AC	GearyAuto_FreeEnergy6	0	0
	Auto-corelation	G_AC	GearyAuto_FreeEnergy9	0	0
	Auto-corelation	G_AC	GearyAuto_FreeEnergy8	0	0
	Auto-corelation	G_AC	GearyAuto_FreeEnergy11	0	0
	Auto-corelation	G_AC	GearyAuto_FreeEnergy10	0	0
	Auto-corelation	G_AC	GearyAuto_FreeEnergy13	0	0
	Auto-corelation	G_AC	GearyAuto_FreeEnergy12	0.015	0
	Auto-corelation	G_AC	GearyAuto_FreeEnergy15	0	0
	Auto-corelation	G_AC	GearyAuto_FreeEnergy17	0	0
	Auto-corelation	G_AC	GearyAuto_FreeEnergy16	0.0289	0.0189
	Auto-corelation	G_AC	GearyAuto_Steric12	0	0
	Auto-corelation	G_AC	GearyAuto_Steric17	0	0
	Auto-corelation	G_AC	GearyAuto_Steric15	0	0
	Auto-corelation	G_AC	GearyAuto_Steric14	0	0
	Auto-corelation	M_AC	MoranAuto_Mutability28	0	0
	Auto-corelation	M_AC	MoranAuto_Mutability30	0	0
	Auto-corelation	M_AC	MoranAuto_AvFlexibility26	0	0
	Auto-corelation	M_AC	MoranAuto_AvFlexibility27	0	0
	Auto-corelation	M_AC	MoranAuto_AvFlexibility24	0	0
	Auto-corelation	M_AC	MoranAuto_AvFlexibility25	0	0
	Auto-corelation	M_AC	MoranAuto_AvFlexibility22	0.0159	0
	Auto-corelation	M_AC	MoranAuto_AvFlexibility23	0	0
	Auto-corelation	M_AC	MoranAuto_AvFlexibility20	0.0163	0.0183
	Auto-corelation	M_AC	MoranAuto_AvFlexibility21	0	0
	Auto-corelation	M_AC	MoranAuto_AvFlexibility28	0	0
	Auto-corelation	M_AC	MoranAuto_Polarizability11	0	0
	Auto-corelation	M_AC	MoranAuto_Hydrophobicity26	0	0
	Auto-corelation	M_AC	MoranAuto_Hydrophobicity24	0	0
	Auto-corelation	M_AC	MoranAuto_Hydrophobicity25	0	0
	Auto-corelation	M_AC	MoranAuto_Hydrophobicity22	0	0
	Auto-corelation	M_AC	MoranAuto_Hydrophobicity23	0	0
	Auto-corelation	M_AC	MoranAuto_Hydrophobicity20	0.0196	0.0292
	Auto-corelation	M_AC	MoranAuto_Hydrophobicity21	0	0
	Auto-corelation	M_AC	MoranAuto_Hydrophobicity28	0	0
	Auto-corelation	M_AC	MoranAuto_Hydrophobicity29	0	0
	Auto-corelation	M_AC	MoranAuto_ResidueASA30	0	0
	Auto-corelation	M_AC	MoranAuto_Steric30	0	0
	Auto-corelation	M_AC	MoranAuto_Hydrophobicity14	0	0
	Auto-corelation	M_AC	MoranAuto_ResidueVol16	0	0
	Auto-corelation	M_AC	MoranAuto_ResidueVol17	0	0
	Auto-corelation	M_AC	MoranAuto_ResidueVol14	0	0
	Auto-corelation	M_AC	MoranAuto_AvFlexibility19	0	0
	Auto-corelation	M_AC	MoranAuto_ResidueVol15	0	0
	Auto-corelation	M_AC	MoranAuto_AvFlexibility13	0	0
	Auto-corelation	M_AC	MoranAuto_ResidueVol12	0	0
	Auto-corelation	M_AC	MoranAuto_AvFlexibility11	0	0
	Auto-corelation	M_AC	MoranAuto_AvFlexibility10	0	0
	Auto-corelation	M_AC	MoranAuto_AvFlexibility17	0	0
	Auto-corelation	M_AC	MoranAuto_AvFlexibility16	0	0
	Auto-corelation	M_AC	MoranAuto_AvFlexibility15	0	0
	Auto-corelation	M_AC	MoranAuto_ResidueVol13	0	0
	Auto-corelation	M_AC	MoranAuto_Mutability25	0	0
	Auto-corelation	M_AC	MoranAuto_Mutability24	0.0174	0
	Auto-corelation	M_AC	MoranAuto_Mutability26	0	0
	Auto-corelation	M_AC	MoranAuto_Mutability21	0	0
	Auto-corelation	M_AC	MoranAuto_Mutability20	0	0
	Auto-corelation	M_AC	MoranAuto_Mutability23	0	0
	Auto-corelation	M_AC	MoranAuto_Mutability22	0	0
	Auto-corelation	M_AC	MoranAuto_Mutability29	0	0
	Auto-corelation	M_AC	MoranAuto_AvFlexibility29	0	0
	Auto-corelation	M_AC	MoranAuto_ResidueVol18	0	0
	Auto-corelation	M_AC	MoranAuto_Polarizability9	0	0
	Auto-corelation	M_AC	MoranAuto_Polarizability8	0	0
	Auto-corelation	M_AC	MoranAuto_Polarizability1	0	0
	Auto-corelation	M_AC	MoranAuto_FreeEnergy27	0	0
	Auto-corelation	M_AC	MoranAuto_Polarizability3	0	0
	Auto-corelation	M_AC	MoranAuto_Polarizability2	0	0
	Auto-corelation	M_AC	MoranAuto_Polarizability5	0	0
	Auto-corelation	M_AC	MoranAuto_Polarizability7	0	0
	Auto-corelation	M_AC	MoranAuto_Polarizability6	0	0
	Auto-corelation	M_AC	MoranAuto_Hydrophobicity30	0.0297	0.0262
	Auto-corelation	M_AC	MoranAuto_FreeEnergy29	0	0
	Auto-corelation	M_AC	MoranAuto_FreeEnergy28	0	0
	Auto-corelation	M_AC	MoranAuto_ResidueASA29	0	0
	Auto-corelation	M_AC	MoranAuto_ResidueASA28	0	0
	Auto-corelation	M_AC	MoranAuto_ResidueASA25	0	0
	Auto-corelation	M_AC	MoranAuto_ResidueASA24	0	0
	Auto-corelation	M_AC	MoranAuto_ResidueASA27	0	0
	Auto-corelation	M_AC	MoranAuto_ResidueASA26	0	0
	Auto-corelation	M_AC	MoranAuto_ResidueASA21	0.0189	0
	Auto-corelation	M_AC	MoranAuto_ResidueASA20	0.021	0.0242
	Auto-corelation	M_AC	MoranAuto_ResidueASA23	0	0.018
	Auto-corelation	M_AC	MoranAuto_ResidueASA22	0	0
	Auto-corelation	M_AC	MoranAuto_Steric21	0	0
	Auto-corelation	M_AC	MoranAuto_Steric20	0	0
	Auto-corelation	M_AC	MoranAuto_Steric23	0.0178	0
	Auto-corelation	M_AC	MoranAuto_Steric22	0	0
	Auto-corelation	M_AC	MoranAuto_Steric25	0	0
	Auto-corelation	M_AC	MoranAuto_Steric24	0	0
	Auto-corelation	M_AC	MoranAuto_Steric27	0	0.0201
	Auto-corelation	M_AC	MoranAuto_Steric26	0	0
	Auto-corelation	M_AC	MoranAuto_Steric29	0	0
	Auto-corelation	M_AC	MoranAuto_Steric28	0	0
	Auto-corelation	M_AC	MoranAuto_Mutability10	0	0
	Auto-corelation	M_AC	MoranAuto_Mutability11	0	0
	Auto-corelation	M_AC	MoranAuto_Mutability12	0	0
	Auto-corelation	M_AC	MoranAuto_Mutability13	0	0
	Auto-corelation	M_AC	MoranAuto_Mutability14	0	0
	Auto-corelation	M_AC	MoranAuto_Mutability15	0	0
	Auto-corelation	M_AC	MoranAuto_Mutability16	0	0
	Auto-corelation	M_AC	MoranAuto_Mutability17	0.0175	0
	Auto-corelation	M_AC	MoranAuto_Mutability18	0	0
	Auto-corelation	M_AC	MoranAuto_Mutability19	0	0
	Auto-corelation	M_AC	MoranAuto_Polarizability10	0	0
	Auto-corelation	M_AC	MoranAuto_Polarizability12	0	0
	Auto-corelation	M_AC	MoranAuto_Polarizability17	0	0
	Auto-corelation	M_AC	MoranAuto_ResidueVol8	0	0
	Auto-corelation	M_AC	MoranAuto_ResidueVol9	0	0
	Auto-corelation	M_AC	MoranAuto_ResidueVol4	0	0
	Auto-corelation	M_AC	MoranAuto_ResidueVol5	0	0
	Auto-corelation	M_AC	MoranAuto_ResidueVol6	0	0
	Auto-corelation	M_AC	MoranAuto_ResidueVol7	0	0
	Auto-corelation	M_AC	MoranAuto_ResidueVol1	0.0142	0
	Auto-corelation	M_AC	MoranAuto_ResidueVol2	0	0
	Auto-corelation	M_AC	MoranAuto_ResidueVol3	0	0
	Auto-corelation	M_AC	MoranAuto_Steric2	0	0
	Auto-corelation	M_AC	MoranAuto_Steric3	0	0
	Auto-corelation	M_AC	MoranAuto_Steric1	0	0
	Auto-corelation	M_AC	MoranAuto_Steric6	0	0
	Auto-corelation	M_AC	MoranAuto_Steric7	0	0
	Auto-corelation	M_AC	MoranAuto_Steric4	0	0
	Auto-corelation	M_AC	MoranAuto_Steric5	0	0
	Auto-corelation	M_AC	MoranAuto_Steric8	0	0
	Auto-corelation	M_AC	MoranAuto_Steric9	0	0
	Auto-corelation	M_AC	MoranAuto_Polarizability4	0	0
	Auto-corelation	M_AC	MoranAuto_ResidueASA18	0	0.0172
	Auto-corelation	M_AC	MoranAuto_ResidueASA10	0	0
	Auto-corelation	M_AC	MoranAuto_ResidueASA11	0	0
	Auto-corelation	M_AC	MoranAuto_ResidueASA12	0	0
	Auto-corelation	M_AC	MoranAuto_ResidueASA15	0	0
	Auto-corelation	M_AC	MoranAuto_ResidueASA16	0	0
	Auto-corelation	M_AC	MoranAuto_ResidueASA17	0	0
	Auto-corelation	M_AC	MoranAuto_Steric14	0	0
	Auto-corelation	M_AC	MoranAuto_Steric15	0	0
	Auto-corelation	M_AC	MoranAuto_Steric16	0	0
	Auto-corelation	M_AC	MoranAuto_Steric17	0	0
	Auto-corelation	M_AC	MoranAuto_Steric12	0	0
	Auto-corelation	M_AC	MoranAuto_Steric13	0	0
	Auto-corelation	M_AC	MoranAuto_Steric18	0	0
	Auto-corelation	M_AC	MoranAuto_Steric19	0	0
	Auto-corelation	M_AC	MoranAuto_FreeEnergy18	0	0
	Auto-corelation	M_AC	MoranAuto_FreeEnergy19	0.0163	0.0173
	Auto-corelation	M_AC	MoranAuto_FreeEnergy12	0	0
	Auto-corelation	M_AC	MoranAuto_FreeEnergy13	0	0
	Auto-corelation	M_AC	MoranAuto_FreeEnergy10	0	0
	Auto-corelation	M_AC	MoranAuto_FreeEnergy11	0	0
	Auto-corelation	M_AC	MoranAuto_FreeEnergy16	0.0229	0
	Auto-corelation	M_AC	MoranAuto_FreeEnergy17	0	0
	Auto-corelation	M_AC	MoranAuto_FreeEnergy14	0	0
	Auto-corelation	M_AC	MoranAuto_FreeEnergy15	0	0
	Auto-corelation	M_AC	MoranAuto_Polarizability24	0	0
	Auto-corelation	M_AC	MoranAuto_Polarizability25	0	0
	Auto-corelation	M_AC	MoranAuto_Polarizability26	0	0
	Auto-corelation	M_AC	MoranAuto_Polarizability27	0	0
	Auto-corelation	M_AC	MoranAuto_Polarizability20	0.0205	0.0264
	Auto-corelation	M_AC	MoranAuto_Polarizability21	0.0202	0
	Auto-corelation	M_AC	MoranAuto_Polarizability22	0	0
	Auto-corelation	M_AC	MoranAuto_ResidueASA19	0	0
	Auto-corelation	M_AC	MoranAuto_ResidueASA13	0	0
	Auto-corelation	M_AC	MoranAuto_ResidueASA14	0	0
	Auto-corelation	M_AC	MoranAuto_Steric10	0	0
	Auto-corelation	M_AC	MoranAuto_Hydrophobicity19	0	0
	Auto-corelation	M_AC	MoranAuto_Hydrophobicity18	0	0
	Auto-corelation	M_AC	MoranAuto_Hydrophobicity17	0	0
	Auto-corelation	M_AC	MoranAuto_Hydrophobicity16	0.0142	0.0169
	Auto-corelation	M_AC	MoranAuto_Hydrophobicity15	0	0
	Auto-corelation	M_AC	MoranAuto_Hydrophobicity13	0	0
	Auto-corelation	M_AC	MoranAuto_Hydrophobicity12	0	0
	Auto-corelation	M_AC	MoranAuto_Hydrophobicity11	0	0
	Auto-corelation	M_AC	MoranAuto_Hydrophobicity10	0	0
	Auto-corelation	M_AC	MoranAuto_Polarizability30	0	0
	Auto-corelation	M_AC	MoranAuto_Hydrophobicity27	0	0
	Auto-corelation	M_AC	MoranAuto_FreeEnergy1	0	0
	Auto-corelation	M_AC	MoranAuto_FreeEnergy2	0	0
	Auto-corelation	M_AC	MoranAuto_FreeEnergy3	0.0337	0
	Auto-corelation	M_AC	MoranAuto_FreeEnergy4	0	0
	Auto-corelation	M_AC	MoranAuto_FreeEnergy5	0	0
	Auto-corelation	M_AC	MoranAuto_FreeEnergy6	0	0
	Auto-corelation	M_AC	MoranAuto_FreeEnergy7	0	0
	Auto-corelation	M_AC	MoranAuto_FreeEnergy8	0	0
	Auto-corelation	M_AC	MoranAuto_FreeEnergy9	0	0
	Auto-corelation	M_AC	MoranAuto_Steric11	0	0
	Auto-corelation	M_AC	MoranAuto_Mutability6	0	0
	Auto-corelation	M_AC	MoranAuto_Mutability7	0	0
	Auto-corelation	M_AC	MoranAuto_Mutability4	0	0
	Auto-corelation	M_AC	MoranAuto_Mutability5	0	0
	Auto-corelation	M_AC	MoranAuto_Mutability2	0	0
	Auto-corelation	M_AC	MoranAuto_Mutability3	0	0
	Auto-corelation	M_AC	MoranAuto_Mutability1	0	0
	Auto-corelation	M_AC	MoranAuto_ResidueVol19	0	0
	Auto-corelation	M_AC	MoranAuto_Mutability8	0	0
	Auto-corelation	M_AC	MoranAuto_Mutability9	0	0
	Auto-corelation	M_AC	MoranAuto_Hydrophobicity9	0	0
	Auto-corelation	M_AC	MoranAuto_Hydrophobicity8	0	0
	Auto-corelation	M_AC	MoranAuto_Hydrophobicity7	0	0
	Auto-corelation	M_AC	MoranAuto_Hydrophobicity6	0	0
	Auto-corelation	M_AC	MoranAuto_Hydrophobicity5	0	0
	Auto-corelation	M_AC	MoranAuto_Hydrophobicity4	0	0
	Auto-corelation	M_AC	MoranAuto_Hydrophobicity3	0	0
	Auto-corelation	M_AC	MoranAuto_Hydrophobicity2	0	0
	Auto-corelation	M_AC	MoranAuto_Hydrophobicity1	0.0171	0.0185
	Auto-corelation	M_AC	MoranAuto_ResidueVol22	0	0
	Auto-corelation	M_AC	MoranAuto_ResidueVol10	0	0
	Auto-corelation	M_AC	MoranAuto_FreeEnergy30	0	0
	Auto-corelation	M_AC	MoranAuto_Polarizability23	0.0176	0
	Auto-corelation	M_AC	MoranAuto_ResidueVol11	0	0
	Auto-corelation	M_AC	MoranAuto_FreeEnergy26	0	0
	Auto-corelation	M_AC	MoranAuto_ResidueVol30	0	0
	Auto-corelation	M_AC	MoranAuto_AvFlexibility12	0	0
	Auto-corelation	M_AC	MoranAuto_ResidueASA8	0	0
	Auto-corelation	M_AC	MoranAuto_ResidueASA9	0	0
	Auto-corelation	M_AC	MoranAuto_ResidueASA6	0	0
	Auto-corelation	M_AC	MoranAuto_ResidueASA7	0	0
	Auto-corelation	M_AC	MoranAuto_ResidueASA4	0	0
	Auto-corelation	M_AC	MoranAuto_ResidueASA5	0	0
	Auto-corelation	M_AC	MoranAuto_ResidueASA2	0	0
	Auto-corelation	M_AC	MoranAuto_ResidueASA3	0	0
	Auto-corelation	M_AC	MoranAuto_ResidueASA1	0	0
	Auto-corelation	M_AC	MoranAuto_AvFlexibility9	0	0
	Auto-corelation	M_AC	MoranAuto_AvFlexibility8	0	0
	Auto-corelation	M_AC	MoranAuto_AvFlexibility7	0	0
	Auto-corelation	M_AC	MoranAuto_AvFlexibility6	0	0
	Auto-corelation	M_AC	MoranAuto_AvFlexibility5	0	0
	Auto-corelation	M_AC	MoranAuto_AvFlexibility4	0	0
	Auto-corelation	M_AC	MoranAuto_AvFlexibility3	0	0
	Auto-corelation	M_AC	MoranAuto_AvFlexibility2	0	0
	Auto-corelation	M_AC	MoranAuto_AvFlexibility1	0.0136	0
	Auto-corelation	M_AC	MoranAuto_Polarizability28	0	0
	Auto-corelation	M_AC	MoranAuto_FreeEnergy23	0	0
	Auto-corelation	M_AC	MoranAuto_FreeEnergy22	0	0
	Auto-corelation	M_AC	MoranAuto_FreeEnergy21	0	0
	Auto-corelation	M_AC	MoranAuto_FreeEnergy20	0.0196	0
	Auto-corelation	M_AC	MoranAuto_FreeEnergy25	0.0175	0.0197
	Auto-corelation	M_AC	MoranAuto_FreeEnergy24	0	0
	Auto-corelation	M_AC	MoranAuto_Polarizability19	0	0
	Auto-corelation	M_AC	MoranAuto_Polarizability18	0	0.0174
	Auto-corelation	M_AC	MoranAuto_AvFlexibility30	0	0
	Auto-corelation	M_AC	MoranAuto_Polarizability13	0	0
	Auto-corelation	M_AC	MoranAuto_Polarizability15	0	0
	Auto-corelation	M_AC	MoranAuto_Polarizability14	0	0
	Auto-corelation	M_AC	MoranAuto_Polarizability16	0	0
	Auto-corelation	M_AC	MoranAuto_AvFlexibility18	0	0
	Auto-corelation	M_AC	MoranAuto_ResidueVol27	0	0
	Auto-corelation	M_AC	MoranAuto_ResidueVol26	0	0
	Auto-corelation	M_AC	MoranAuto_ResidueVol25	0	0
	Auto-corelation	M_AC	MoranAuto_ResidueVol24	0	0
	Auto-corelation	M_AC	MoranAuto_ResidueVol23	0.0158	0
	Auto-corelation	M_AC	MoranAuto_ResidueVol21	0.0163	0
	Auto-corelation	M_AC	MoranAuto_ResidueVol20	0.0198	0.0192
	Auto-corelation	M_AC	MoranAuto_ResidueVol29	0	0
	Auto-corelation	M_AC	MoranAuto_ResidueVol28	0	0
	Auto-corelation	M_AC	MoranAuto_AvFlexibility14	0	0
	Auto-corelation	M_AC	MoranAuto_Polarizability29	0	0
	Auto-corelation	M_AC	MoranAuto_Mutability27	0	0.0198
	Auto-corelation	MB_AC	MoreauBrotoAuto_AvFlexibility19	0	0
	Auto-corelation	MB_AC	MoreauBrotoAuto_AvFlexibility18	0	0
	Auto-corelation	MB_AC	MoreauBrotoAuto_AvFlexibility15	0	0
	Auto-corelation	MB_AC	MoreauBrotoAuto_AvFlexibility14	0	0
	Auto-corelation	MB_AC	MoreauBrotoAuto_AvFlexibility17	0	0
	Auto-corelation	MB_AC	MoreauBrotoAuto_AvFlexibility16	0	0
	Auto-corelation	MB_AC	MoreauBrotoAuto_AvFlexibility11	0	0
	Auto-corelation	MB_AC	MoreauBrotoAuto_AvFlexibility10	0	0
	Auto-corelation	MB_AC	MoreauBrotoAuto_AvFlexibility13	0	0
	Auto-corelation	MB_AC	MoreauBrotoAuto_AvFlexibility12	0	0
	Auto-corelation	MB_AC	MoreauBrotoAuto_Hydrophobicity30	0	0
	Auto-corelation	MB_AC	MoreauBrotoAuto_Hydrophobicity1	0	0
	Auto-corelation	MB_AC	MoreauBrotoAuto_Hydrophobicity3	0	0
	Auto-corelation	MB_AC	MoreauBrotoAuto_Hydrophobicity2	0	0
	Auto-corelation	MB_AC	MoreauBrotoAuto_Hydrophobicity5	0	0
	Auto-corelation	MB_AC	MoreauBrotoAuto_Hydrophobicity4	0	0
	Auto-corelation	MB_AC	MoreauBrotoAuto_Hydrophobicity6	0	0
	Auto-corelation	MB_AC	MoreauBrotoAuto_Hydrophobicity9	0	0
	Auto-corelation	MB_AC	MoreauBrotoAuto_ResidueASA30	0	0
	Auto-corelation	MB_AC	MoreauBrotoAuto_Hydrophobicity7	0	0
	Auto-corelation	MB_AC	MoreauBrotoAuto_ResidueVol2	0.0142	0
	Auto-corelation	MB_AC	MoreauBrotoAuto_ResidueVol3	0.0142	0
	Auto-corelation	MB_AC	MoreauBrotoAuto_ResidueVol1	0.0142	0
	Auto-corelation	MB_AC	MoreauBrotoAuto_ResidueVol6	0	0
	Auto-corelation	MB_AC	MoreauBrotoAuto_ResidueVol7	0	0
	Auto-corelation	MB_AC	MoreauBrotoAuto_ResidueVol4	0	0
	Auto-corelation	MB_AC	MoreauBrotoAuto_ResidueVol5	0	0
	Auto-corelation	MB_AC	MoreauBrotoAuto_ResidueVol8	0	0
	Auto-corelation	MB_AC	MoreauBrotoAuto_ResidueVol9	0	0
	Auto-corelation	MB_AC	MoreauBrotoAuto_FreeEnergy27	0	0
	Auto-corelation	MB_AC	MoreauBrotoAuto_FreeEnergy9	0	0
	Auto-corelation	MB_AC	MoreauBrotoAuto_AvFlexibility20	0	0
	Auto-corelation	MB_AC	MoreauBrotoAuto_AvFlexibility28	0	0
	Auto-corelation	MB_AC	MoreauBrotoAuto_ResidueVol13	0	0
	Auto-corelation	MB_AC	MoreauBrotoAuto_AvFlexibility29	0	0
	Auto-corelation	MB_AC	MoreauBrotoAuto_FreeEnergy30	0	0
	Auto-corelation	MB_AC	MoreauBrotoAuto_Steric4	0	0
	Auto-corelation	MB_AC	MoreauBrotoAuto_Steric5	0	0
	Auto-corelation	MB_AC	MoreauBrotoAuto_Steric6	0	0
	Auto-corelation	MB_AC	MoreauBrotoAuto_Steric7	0	0
	Auto-corelation	MB_AC	MoreauBrotoAuto_Steric1	0	0
	Auto-corelation	MB_AC	MoreauBrotoAuto_Steric2	0	0
	Auto-corelation	MB_AC	MoreauBrotoAuto_Steric3	0	0
	Auto-corelation	MB_AC	MoreauBrotoAuto_Steric8	0	0
	Auto-corelation	MB_AC	MoreauBrotoAuto_Steric9	0	0
	Auto-corelation	MB_AC	MoreauBrotoAuto_Mutability5	0	0
	Auto-corelation	MB_AC	MoreauBrotoAuto_ResidueASA27	0	0
	Auto-corelation	MB_AC	MoreauBrotoAuto_ResidueASA26	0	0
	Auto-corelation	MB_AC	MoreauBrotoAuto_ResidueASA25	0	0
	Auto-corelation	MB_AC	MoreauBrotoAuto_ResidueASA24	0	0
	Auto-corelation	MB_AC	MoreauBrotoAuto_ResidueASA23	0	0
	Auto-corelation	MB_AC	MoreauBrotoAuto_ResidueASA22	0	0
	Auto-corelation	MB_AC	MoreauBrotoAuto_ResidueASA21	0	0
	Auto-corelation	MB_AC	MoreauBrotoAuto_ResidueASA20	0	0
	Auto-corelation	MB_AC	MoreauBrotoAuto_ResidueASA29	0	0
	Auto-corelation	MB_AC	MoreauBrotoAuto_ResidueASA28	0	0
	Auto-corelation	MB_AC	MoreauBrotoAuto_ResidueVol30	0	0
	Auto-corelation	MB_AC	MoreauBrotoAuto_Polarizability11	0	0
	Auto-corelation	MB_AC	MoreauBrotoAuto_Hydrophobicity15	0	0
	Auto-corelation	MB_AC	MoreauBrotoAuto_Hydrophobicity14	0	0
	Auto-corelation	MB_AC	MoreauBrotoAuto_Hydrophobicity17	0	0
	Auto-corelation	MB_AC	MoreauBrotoAuto_Hydrophobicity16	0	0
	Auto-corelation	MB_AC	MoreauBrotoAuto_Hydrophobicity11	0	0
	Auto-corelation	MB_AC	MoreauBrotoAuto_Hydrophobicity10	0	0
	Auto-corelation	MB_AC	MoreauBrotoAuto_Hydrophobicity13	0	0
	Auto-corelation	MB_AC	MoreauBrotoAuto_Hydrophobicity12	0	0
	Auto-corelation	MB_AC	MoreauBrotoAuto_Hydrophobicity19	0	0
	Auto-corelation	MB_AC	MoreauBrotoAuto_Hydrophobicity18	0	0
	Auto-corelation	MB_AC	MoreauBrotoAuto_FreeEnergy29	0	0
	Auto-corelation	MB_AC	MoreauBrotoAuto_FreeEnergy28	0	0
	Auto-corelation	MB_AC	MoreauBrotoAuto_FreeEnergy23	0	0
	Auto-corelation	MB_AC	MoreauBrotoAuto_FreeEnergy25	0	0
	Auto-corelation	MB_AC	MoreauBrotoAuto_FreeEnergy24	0	0
	Auto-corelation	MB_AC	MoreauBrotoAuto_FreeEnergy26	0	0
	Auto-corelation	MB_AC	MoreauBrotoAuto_Polarizability8	0	0
	Auto-corelation	MB_AC	MoreauBrotoAuto_Polarizability6	0	0
	Auto-corelation	MB_AC	MoreauBrotoAuto_Polarizability5	0	0
	Auto-corelation	MB_AC	MoreauBrotoAuto_Polarizability4	0	0
	Auto-corelation	MB_AC	MoreauBrotoAuto_Polarizability2	0	0
	Auto-corelation	MB_AC	MoreauBrotoAuto_Steric12	0	0
	Auto-corelation	MB_AC	MoreauBrotoAuto_ResidueASA17	0	0
	Auto-corelation	MB_AC	MoreauBrotoAuto_AvFlexibility8	0	0
	Auto-corelation	MB_AC	MoreauBrotoAuto_Steric30	0	0
	Auto-corelation	MB_AC	MoreauBrotoAuto_Mutability30	0	0
	Auto-corelation	MB_AC	MoreauBrotoAuto_Polarizability13	0	0
	Auto-corelation	MB_AC	MoreauBrotoAuto_Polarizability12	0	0
	Auto-corelation	MB_AC	MoreauBrotoAuto_Polarizability17	0	0
	Auto-corelation	MB_AC	MoreauBrotoAuto_Polarizability16	0	0
	Auto-corelation	MB_AC	MoreauBrotoAuto_Polarizability15	0	0
	Auto-corelation	MB_AC	MoreauBrotoAuto_Polarizability14	0	0
	Auto-corelation	MB_AC	MoreauBrotoAuto_Polarizability19	0	0
	Auto-corelation	MB_AC	MoreauBrotoAuto_Polarizability18	0	0
	Auto-corelation	MB_AC	MoreauBrotoAuto_ResidueASA12	0	0
	Auto-corelation	MB_AC	MoreauBrotoAuto_ResidueASA13	0	0
	Auto-corelation	MB_AC	MoreauBrotoAuto_ResidueASA10	0	0
	Auto-corelation	MB_AC	MoreauBrotoAuto_ResidueASA11	0	0
	Auto-corelation	MB_AC	MoreauBrotoAuto_ResidueASA16	0	0
	Auto-corelation	MB_AC	MoreauBrotoAuto_ResidueASA14	0	0
	Auto-corelation	MB_AC	MoreauBrotoAuto_ResidueASA15	0	0
	Auto-corelation	MB_AC	MoreauBrotoAuto_ResidueASA18	0	0
	Auto-corelation	MB_AC	MoreauBrotoAuto_ResidueASA19	0	0
	Auto-corelation	MB_AC	MoreauBrotoAuto_ResidueVol29	0	0
	Auto-corelation	MB_AC	MoreauBrotoAuto_ResidueVol28	0	0
	Auto-corelation	MB_AC	MoreauBrotoAuto_ResidueVol25	0	0
	Auto-corelation	MB_AC	MoreauBrotoAuto_ResidueVol27	0	0
	Auto-corelation	MB_AC	MoreauBrotoAuto_ResidueVol26	0	0
	Auto-corelation	MB_AC	MoreauBrotoAuto_ResidueVol23	0	0
	Auto-corelation	MB_AC	MoreauBrotoAuto_ResidueVol22	0	0
	Auto-corelation	MB_AC	MoreauBrotoAuto_ResidueVol21	0	0
	Auto-corelation	MB_AC	MoreauBrotoAuto_ResidueVol20	0	0
	Auto-corelation	MB_AC	MoreauBrotoAuto_Mutability29	0	0
	Auto-corelation	MB_AC	MoreauBrotoAuto_Mutability28	0	0
	Auto-corelation	MB_AC	MoreauBrotoAuto_Mutability27	0	0
	Auto-corelation	MB_AC	MoreauBrotoAuto_Mutability26	0	0
	Auto-corelation	MB_AC	MoreauBrotoAuto_Mutability25	0	0
	Auto-corelation	MB_AC	MoreauBrotoAuto_Mutability24	0	0
	Auto-corelation	MB_AC	MoreauBrotoAuto_Mutability23	0	0
	Auto-corelation	MB_AC	MoreauBrotoAuto_Mutability22	0	0
	Auto-corelation	MB_AC	MoreauBrotoAuto_Mutability21	0	0
	Auto-corelation	MB_AC	MoreauBrotoAuto_Mutability20	0	0
	Auto-corelation	MB_AC	MoreauBrotoAuto_Polarizability26	0	0
	Auto-corelation	MB_AC	MoreauBrotoAuto_Polarizability27	0	0
	Auto-corelation	MB_AC	MoreauBrotoAuto_Polarizability24	0	0
	Auto-corelation	MB_AC	MoreauBrotoAuto_Polarizability25	0	0
	Auto-corelation	MB_AC	MoreauBrotoAuto_Polarizability22	0	0
	Auto-corelation	MB_AC	MoreauBrotoAuto_Polarizability23	0	0
	Auto-corelation	MB_AC	MoreauBrotoAuto_Polarizability20	0	0
	Auto-corelation	MB_AC	MoreauBrotoAuto_Polarizability21	0	0
	Auto-corelation	MB_AC	MoreauBrotoAuto_FreeEnergy6	0	0
	Auto-corelation	MB_AC	MoreauBrotoAuto_FreeEnergy7	0	0
	Auto-corelation	MB_AC	MoreauBrotoAuto_FreeEnergy4	0	0
	Auto-corelation	MB_AC	MoreauBrotoAuto_FreeEnergy5	0	0
	Auto-corelation	MB_AC	MoreauBrotoAuto_FreeEnergy2	0	0
	Auto-corelation	MB_AC	MoreauBrotoAuto_FreeEnergy3	0	0
	Auto-corelation	MB_AC	MoreauBrotoAuto_Polarizability28	0	0
	Auto-corelation	MB_AC	MoreauBrotoAuto_Polarizability29	0	0
	Auto-corelation	MB_AC	MoreauBrotoAuto_Steric28	0	0
	Auto-corelation	MB_AC	MoreauBrotoAuto_AvFlexibility9	0	0
	Auto-corelation	MB_AC	MoreauBrotoAuto_AvFlexibility1	0	0
	Auto-corelation	MB_AC	MoreauBrotoAuto_AvFlexibility3	0	0
	Auto-corelation	MB_AC	MoreauBrotoAuto_AvFlexibility2	0	0
	Auto-corelation	MB_AC	MoreauBrotoAuto_AvFlexibility5	0	0
	Auto-corelation	MB_AC	MoreauBrotoAuto_AvFlexibility4	0	0
	Auto-corelation	MB_AC	MoreauBrotoAuto_AvFlexibility7	0	0
	Auto-corelation	MB_AC	MoreauBrotoAuto_AvFlexibility6	0	0
	Auto-corelation	MB_AC	MoreauBrotoAuto_Steric18	0	0
	Auto-corelation	MB_AC	MoreauBrotoAuto_Steric19	0	0
	Auto-corelation	MB_AC	MoreauBrotoAuto_Steric16	0	0
	Auto-corelation	MB_AC	MoreauBrotoAuto_Steric17	0	0
	Auto-corelation	MB_AC	MoreauBrotoAuto_Steric15	0	0
	Auto-corelation	MB_AC	MoreauBrotoAuto_Steric13	0	0
	Auto-corelation	MB_AC	MoreauBrotoAuto_Steric10	0	0
	Auto-corelation	MB_AC	MoreauBrotoAuto_Steric11	0	0
	Auto-corelation	MB_AC	MoreauBrotoAuto_Mutability18	0	0
	Auto-corelation	MB_AC	MoreauBrotoAuto_Mutability19	0	0
	Auto-corelation	MB_AC	MoreauBrotoAuto_Mutability12	0	0
	Auto-corelation	MB_AC	MoreauBrotoAuto_Mutability13	0	0
	Auto-corelation	MB_AC	MoreauBrotoAuto_Mutability10	0	0
	Auto-corelation	MB_AC	MoreauBrotoAuto_Mutability11	0	0
	Auto-corelation	MB_AC	MoreauBrotoAuto_Mutability16	0	0
	Auto-corelation	MB_AC	MoreauBrotoAuto_Mutability17	0	0
	Auto-corelation	MB_AC	MoreauBrotoAuto_Mutability14	0	0
	Auto-corelation	MB_AC	MoreauBrotoAuto_Mutability15	0	0
	Auto-corelation	MB_AC	MoreauBrotoAuto_Polarizability30	0	0
	Auto-corelation	MB_AC	MoreauBrotoAuto_FreeEnergy8	0	0
	Auto-corelation	MB_AC	MoreauBrotoAuto_Hydrophobicity8	0	0
	Auto-corelation	MB_AC	MoreauBrotoAuto_Mutability8	0	0
	Auto-corelation	MB_AC	MoreauBrotoAuto_Mutability9	0	0
	Auto-corelation	MB_AC	MoreauBrotoAuto_Mutability1	0	0
	Auto-corelation	MB_AC	MoreauBrotoAuto_Mutability3	0	0
	Auto-corelation	MB_AC	MoreauBrotoAuto_Mutability4	0	0
	Auto-corelation	MB_AC	MoreauBrotoAuto_Mutability6	0	0
	Auto-corelation	MB_AC	MoreauBrotoAuto_Mutability7	0	0
	Auto-corelation	MB_AC	MoreauBrotoAuto_AvFlexibility30	0	0
	Auto-corelation	MB_AC	MoreauBrotoAuto_Mutability2	0	0
	Auto-corelation	MB_AC	MoreauBrotoAuto_Steric29	0	0
	Auto-corelation	MB_AC	MoreauBrotoAuto_FreeEnergy1	0	0
	Auto-corelation	MB_AC	MoreauBrotoAuto_ResidueASA1	0	0
	Auto-corelation	MB_AC	MoreauBrotoAuto_ResidueASA2	0	0
	Auto-corelation	MB_AC	MoreauBrotoAuto_ResidueASA3	0	0
	Auto-corelation	MB_AC	MoreauBrotoAuto_ResidueASA4	0	0
	Auto-corelation	MB_AC	MoreauBrotoAuto_ResidueASA5	0	0
	Auto-corelation	MB_AC	MoreauBrotoAuto_ResidueASA6	0	0
	Auto-corelation	MB_AC	MoreauBrotoAuto_ResidueASA7	0	0
	Auto-corelation	MB_AC	MoreauBrotoAuto_ResidueASA8	0	0
	Auto-corelation	MB_AC	MoreauBrotoAuto_ResidueASA9	0	0
	Auto-corelation	MB_AC	MoreauBrotoAuto_Polarizability10	0	0
	Auto-corelation	MB_AC	MoreauBrotoAuto_Steric23	0	0
	Auto-corelation	MB_AC	MoreauBrotoAuto_Steric22	0	0
	Auto-corelation	MB_AC	MoreauBrotoAuto_Steric27	0	0
	Auto-corelation	MB_AC	MoreauBrotoAuto_Steric25	0	0
	Auto-corelation	MB_AC	MoreauBrotoAuto_Polarizability3	0	0
	Auto-corelation	MB_AC	MoreauBrotoAuto_Steric24	0	0
	Auto-corelation	MB_AC	MoreauBrotoAuto_Steric14	0	0
	Auto-corelation	MB_AC	MoreauBrotoAuto_AvFlexibility21	0	0
	Auto-corelation	MB_AC	MoreauBrotoAuto_AvFlexibility22	0	0
	Auto-corelation	MB_AC	MoreauBrotoAuto_AvFlexibility23	0	0
	Auto-corelation	MB_AC	MoreauBrotoAuto_AvFlexibility24	0	0
	Auto-corelation	MB_AC	MoreauBrotoAuto_AvFlexibility25	0	0
	Auto-corelation	MB_AC	MoreauBrotoAuto_AvFlexibility26	0	0
	Auto-corelation	MB_AC	MoreauBrotoAuto_AvFlexibility27	0	0
	Auto-corelation	MB_AC	MoreauBrotoAuto_Hydrophobicity28	0	0
	Auto-corelation	MB_AC	MoreauBrotoAuto_Hydrophobicity29	0	0
	Auto-corelation	MB_AC	MoreauBrotoAuto_Hydrophobicity24	0	0
	Auto-corelation	MB_AC	MoreauBrotoAuto_Hydrophobicity25	0	0
	Auto-corelation	MB_AC	MoreauBrotoAuto_Hydrophobicity26	0	0
	Auto-corelation	MB_AC	MoreauBrotoAuto_Hydrophobicity27	0	0
	Auto-corelation	MB_AC	MoreauBrotoAuto_Hydrophobicity20	0	0
	Auto-corelation	MB_AC	MoreauBrotoAuto_Hydrophobicity21	0	0
	Auto-corelation	MB_AC	MoreauBrotoAuto_Hydrophobicity22	0	0
	Auto-corelation	MB_AC	MoreauBrotoAuto_Hydrophobicity23	0	0
	Auto-corelation	MB_AC	MoreauBrotoAuto_FreeEnergy21	0	0
	Auto-corelation	MB_AC	MoreauBrotoAuto_FreeEnergy20	0	0
	Auto-corelation	MB_AC	MoreauBrotoAuto_FreeEnergy22	0	0
	Auto-corelation	MB_AC	MoreauBrotoAuto_FreeEnergy10	0	0
	Auto-corelation	MB_AC	MoreauBrotoAuto_FreeEnergy11	0	0
	Auto-corelation	MB_AC	MoreauBrotoAuto_FreeEnergy12	0	0
	Auto-corelation	MB_AC	MoreauBrotoAuto_FreeEnergy13	0	0
	Auto-corelation	MB_AC	MoreauBrotoAuto_FreeEnergy14	0	0
	Auto-corelation	MB_AC	MoreauBrotoAuto_FreeEnergy15	0	0
	Auto-corelation	MB_AC	MoreauBrotoAuto_FreeEnergy16	0	0
	Auto-corelation	MB_AC	MoreauBrotoAuto_FreeEnergy17	0	0
	Auto-corelation	MB_AC	MoreauBrotoAuto_FreeEnergy18	0	0
	Auto-corelation	MB_AC	MoreauBrotoAuto_FreeEnergy19	0	0
	Auto-corelation	MB_AC	MoreauBrotoAuto_ResidueVol14	0	0
	Auto-corelation	MB_AC	MoreauBrotoAuto_ResidueVol15	0	0
	Auto-corelation	MB_AC	MoreauBrotoAuto_ResidueVol16	0	0
	Auto-corelation	MB_AC	MoreauBrotoAuto_ResidueVol17	0	0
	Auto-corelation	MB_AC	MoreauBrotoAuto_ResidueVol10	0	0
	Auto-corelation	MB_AC	MoreauBrotoAuto_ResidueVol11	0	0
	Auto-corelation	MB_AC	MoreauBrotoAuto_ResidueVol12	0	0
	Auto-corelation	MB_AC	MoreauBrotoAuto_ResidueVol24	0	0
	Auto-corelation	MB_AC	MoreauBrotoAuto_ResidueVol18	0	0
	Auto-corelation	MB_AC	MoreauBrotoAuto_ResidueVol19	0	0
	Auto-corelation	MB_AC	MoreauBrotoAuto_Polarizability9	0	0
	Auto-corelation	MB_AC	MoreauBrotoAuto_Polarizability7	0	0
	Auto-corelation	MB_AC	MoreauBrotoAuto_Polarizability1	0	0
	Auto-corelation	MB_AC	MoreauBrotoAuto_Steric21	0	0
	Auto-corelation	MB_AC	MoreauBrotoAuto_Steric20	0	0
	Auto-corelation	MB_AC	MoreauBrotoAuto_Steric26	0	0
3	Composition, Transition, Distribution	C_CTD	_SolventAccessibilityC1	0.0253	0.0215
	Composition, Transition, Distribution	C_CTD	_SolventAccessibilityC2	0.0156	0.0334
	Composition, Transition, Distribution	C_CTD	_SolventAccessibilityC3	0.0194	0.0186
	Composition, Transition, Distribution	C_CTD	_NormalizedVDWVC3	0	0
	Composition, Transition, Distribution	C_CTD	_PolarizabilityC2	0	0
	Composition, Transition, Distribution	C_CTD	_PolarizabilityC3	0	0
	Composition, Transition, Distribution	C_CTD	_PolarizabilityC1	0	0
	Composition, Transition, Distribution	C_CTD	_PolarityC1	0.0189	0
	Composition, Transition, Distribution	C_CTD	_PolarityC3	0.0159	0.0162
	Composition, Transition, Distribution	C_CTD	_PolarityC2	0	0
	Composition, Transition, Distribution	C_CTD	_ChargeC3	0	0
	Composition, Transition, Distribution	C_CTD	_ChargeC1	0	0
	Composition, Transition, Distribution	C_CTD	_ChargeC2	0.02	0.034
	Composition, Transition, Distribution	C_CTD	_NormalizedVDWVC1	0	0
	Composition, Transition, Distribution	C_CTD	_NormalizedVDWVC2	0.0158	0
	Composition, Transition, Distribution	C_CTD	_HydrophobicityC1	0.0156	0.0334
	Composition, Transition, Distribution	C_CTD	_HydrophobicityC2	0	0
	Composition, Transition, Distribution	C_CTD	_HydrophobicityC3	0	0
	Composition, Transition, Distribution	C_CTD	_SecondaryStrC2	0	0
	Composition, Transition, Distribution	C_CTD	_SecondaryStrC3	0	0
	Composition, Transition, Distribution	C_CTD	_SecondaryStrC1	0	0
	Composition, Transition, Distribution	D_CTD	_NormalizedVDWVD1075	0.0205	0.0197
	Composition, Transition, Distribution	D_CTD	_SolventAccessibilityD2100	0.0505	0.0464
	Composition, Transition, Distribution	D_CTD	_NormalizedVDWVD3025	0	0
	Composition, Transition, Distribution	D_CTD	_SecondaryStrD1050	0	0
	Composition, Transition, Distribution	D_CTD	_ChargeD1025	0	0
	Composition, Transition, Distribution	D_CTD	_PolarizabilityD2001	0.0193	0.026
	Composition, Transition, Distribution	D_CTD	_ChargeD3001	0	0
	Composition, Transition, Distribution	D_CTD	_PolarityD3025	0	0
	Composition, Transition, Distribution	D_CTD	_HydrophobicityD1001	0	0
	Composition, Transition, Distribution	D_CTD	_SolventAccessibilityD3100	0	0
	Composition, Transition, Distribution	D_CTD	_SecondaryStrD3050	0	0
	Composition, Transition, Distribution	D_CTD	_HydrophobicityD2050	0	0
	Composition, Transition, Distribution	D_CTD	_PolarizabilityD1025	0	0
	Composition, Transition, Distribution	D_CTD	_SolventAccessibilityD2001	0	0
	Composition, Transition, Distribution	D_CTD	_SolventAccessibilityD2075	0.0221	0
	Composition, Transition, Distribution	D_CTD	_SolventAccessibilityD3075	0	0.0238
	Composition, Transition, Distribution	D_CTD	_SolventAccessibilityD1050	0	0
	Composition, Transition, Distribution	D_CTD	_ChargeD2025	0	0
	Composition, Transition, Distribution	D_CTD	_ChargeD1050	0	0
	Composition, Transition, Distribution	D_CTD	_PolarityD1075	0	0
	Composition, Transition, Distribution	D_CTD	_HydrophobicityD3075	0	0
	Composition, Transition, Distribution	D_CTD	_HydrophobicityD2075	0	0
	Composition, Transition, Distribution	D_CTD	_HydrophobicityD3001	0.0925	0.0942
	Composition, Transition, Distribution	D_CTD	_ChargeD2050	0	0
	Composition, Transition, Distribution	D_CTD	_PolarityD1100	0	0
	Composition, Transition, Distribution	D_CTD	_HydrophobicityD2100	0	0
	Composition, Transition, Distribution	D_CTD	_SecondaryStrD3001	0.0245	0.0225
	Composition, Transition, Distribution	D_CTD	_HydrophobicityD1100	0.0505	0.0464
	Composition, Transition, Distribution	D_CTD	_PolarityD2100	0.0211	0.0228
	Composition, Transition, Distribution	D_CTD	_SecondaryStrD2075	0.0166	0
	Composition, Transition, Distribution	D_CTD	_SecondaryStrD1075	0.0178	0
	Composition, Transition, Distribution	D_CTD	_NormalizedVDWVD3001	0.0961	0.1007
	Composition, Transition, Distribution	D_CTD	_PolarizabilityD3001	0.0961	0.1007
	Composition, Transition, Distribution	D_CTD	_PolarizabilityD2025	0	0
	Composition, Transition, Distribution	D_CTD	_HydrophobicityD3100	0	0
	Composition, Transition, Distribution	D_CTD	_NormalizedVDWVD3050	0	0
	Composition, Transition, Distribution	D_CTD	_SecondaryStrD3025	0	0
	Composition, Transition, Distribution	D_CTD	_ChargeD3025	0	0
	Composition, Transition, Distribution	D_CTD	_HydrophobicityD1050	0	0
	Composition, Transition, Distribution	D_CTD	_NormalizedVDWVD1025	0	0
	Composition, Transition, Distribution	D_CTD	_PolarityD3050	0	0
	Composition, Transition, Distribution	D_CTD	_PolarityD2050	0	0
	Composition, Transition, Distribution	D_CTD	_PolarizabilityD1001	0.0443	0.0369
	Composition, Transition, Distribution	D_CTD	_SolventAccessibilityD2025	0.0156	0
	Composition, Transition, Distribution	D_CTD	_SolventAccessibilityD3001	0.1152	0.1342
	Composition, Transition, Distribution	D_CTD	_PolarizabilityD1075	0	0
	Composition, Transition, Distribution	D_CTD	_ChargeD1001	0.0222	0.0284
	Composition, Transition, Distribution	D_CTD	_PolarityD2025	0.0166	0
	Composition, Transition, Distribution	D_CTD	_HydrophobicityD1025	0.0156	0
	Composition, Transition, Distribution	D_CTD	_PolarizabilityD3100	0.0405	0
	Composition, Transition, Distribution	D_CTD	_SolventAccessibilityD1025	0.025	0.0259
	Composition, Transition, Distribution	D_CTD	_HydrophobicityD3050	0	0
	Composition, Transition, Distribution	D_CTD	_ChargeD2075	0	0
	Composition, Transition, Distribution	D_CTD	_PolarityD1050	0	0
	Composition, Transition, Distribution	D_CTD	_ChargeD2100	0	0
	Composition, Transition, Distribution	D_CTD	_PolarizabilityD1100	0	0
	Composition, Transition, Distribution	D_CTD	_NormalizedVDWVD2001	0.0158	0.024
	Composition, Transition, Distribution	D_CTD	_SecondaryStrD2050	0	0
	Composition, Transition, Distribution	D_CTD	_SecondaryStrD1001	0.0748	0.0776
	Composition, Transition, Distribution	D_CTD	_NormalizedVDWVD3075	0.0308	0.0271
	Composition, Transition, Distribution	D_CTD	_PolarizabilityD2050	0.0214	0
	Composition, Transition, Distribution	D_CTD	_NormalizedVDWVD3100	0.0405	0
	Composition, Transition, Distribution	D_CTD	_NormalizedVDWVD2075	0	0
	Composition, Transition, Distribution	D_CTD	_HydrophobicityD2025	0	0
	Composition, Transition, Distribution	D_CTD	_SecondaryStrD2025	0	0
	Composition, Transition, Distribution	D_CTD	_PolarityD1025	0.0218	0.0315
	Composition, Transition, Distribution	D_CTD	_PolarityD3100	0	0
	Composition, Transition, Distribution	D_CTD	_ChargeD3050	0.0248	0.0276
	Composition, Transition, Distribution	D_CTD	_HydrophobicityD1075	0.0221	0
	Composition, Transition, Distribution	D_CTD	_PolarityD2075	0	0
	Composition, Transition, Distribution	D_CTD	_SolventAccessibilityD3025	0	0
	Composition, Transition, Distribution	D_CTD	_PolarizabilityD1050	0	0
	Composition, Transition, Distribution	D_CTD	_NormalizedVDWVD1050	0	0
	Composition, Transition, Distribution	D_CTD	_SecondaryStrD2100	0	0
	Composition, Transition, Distribution	D_CTD	_ChargeD1075	0.029	0.0259
	Composition, Transition, Distribution	D_CTD	_SecondaryStrD1100	0.0597	0.0464
	Composition, Transition, Distribution	D_CTD	_PolarityD2001	0	0
	Composition, Transition, Distribution	D_CTD	_PolarizabilityD3050	0	0
	Composition, Transition, Distribution	D_CTD	_SolventAccessibilityD1001	0.0275	0.0262
	Composition, Transition, Distribution	D_CTD	_ChargeD1100	0	0
	Composition, Transition, Distribution	D_CTD	_PolarizabilityD3025	0	0
	Composition, Transition, Distribution	D_CTD	_PolarityD3075	0.0188	0
	Composition, Transition, Distribution	D_CTD	_NormalizedVDWVD1001	0.057	0.047
	Composition, Transition, Distribution	D_CTD	_PolarityD3001	0.0211	0.0272
	Composition, Transition, Distribution	D_CTD	_SecondaryStrD3100	0.0188	0.019
	Composition, Transition, Distribution	D_CTD	_SecondaryStrD3075	0	0
	Composition, Transition, Distribution	D_CTD	_SolventAccessibilityD3050	0	0
	Composition, Transition, Distribution	D_CTD	_SolventAccessibilityD2050	0	0
	Composition, Transition, Distribution	D_CTD	_NormalizedVDWVD2050	0	0
	Composition, Transition, Distribution	D_CTD	_SecondaryStrD2001	0	0.02
	Composition, Transition, Distribution	D_CTD	_NormalizedVDWVD2025	0	0.02
	Composition, Transition, Distribution	D_CTD	_SecondaryStrD1025	0	0
	Composition, Transition, Distribution	D_CTD	_PolarizabilityD3075	0.0308	0.0271
	Composition, Transition, Distribution	D_CTD	_PolarizabilityD2100	0	0
	Composition, Transition, Distribution	D_CTD	_NormalizedVDWVD1100	0	0
	Composition, Transition, Distribution	D_CTD	_SolventAccessibilityD1075	0	0
	Composition, Transition, Distribution	D_CTD	_HydrophobicityD3025	0.0405	0.057
	Composition, Transition, Distribution	D_CTD	_PolarizabilityD2075	0	0
	Composition, Transition, Distribution	D_CTD	_ChargeD2001	0.121	0.1258
	Composition, Transition, Distribution	D_CTD	_SolventAccessibilityD1100	0	0
	Composition, Transition, Distribution	D_CTD	_NormalizedVDWVD2100	0	0.0311
	Composition, Transition, Distribution	D_CTD	_HydrophobicityD2001	0.0637	0.0583
	Composition, Transition, Distribution	D_CTD	_PolarityD1001	0.093	0.0947
	Composition, Transition, Distribution	D_CTD	_ChargeD3075	0	0
	Composition, Transition, Distribution	D_CTD	_ChargeD3100	0	0
	Composition, Transition, Distribution	T_CTD	_SecondaryStrT23	0	0
	Composition, Transition, Distribution	T_CTD	_ChargeT12	0	0
	Composition, Transition, Distribution	T_CTD	_ChargeT13	0	0
	Composition, Transition, Distribution	T_CTD	_HydrophobicityT13	0	0
	Composition, Transition, Distribution	T_CTD	_HydrophobicityT12	0	0
	Composition, Transition, Distribution	T_CTD	_PolarityT23	0	0
	Composition, Transition, Distribution	T_CTD	_NormalizedVDWVT23	0.0176	0
	Composition, Transition, Distribution	T_CTD	_PolarizabilityT23	0	0
	Composition, Transition, Distribution	T_CTD	_SolventAccessibilityT13	0.0142	0
	Composition, Transition, Distribution	T_CTD	_SolventAccessibilityT12	0	0
	Composition, Transition, Distribution	T_CTD	_ChargeT23	0	0
	Composition, Transition, Distribution	T_CTD	_HydrophobicityT23	0	0
	Composition, Transition, Distribution	T_CTD	_PolarityT12	0	0
	Composition, Transition, Distribution	T_CTD	_PolarityT13	0	0
	Composition, Transition, Distribution	T_CTD	_PolarizabilityT13	0	0
	Composition, Transition, Distribution	T_CTD	_PolarizabilityT12	0	0
	Composition, Transition, Distribution	T_CTD	_NormalizedVDWVT12	0	0
	Composition, Transition, Distribution	T_CTD	_NormalizedVDWVT13	0	0
	Composition, Transition, Distribution	T_CTD	_SolventAccessibilityT23	0.0178	0
	Composition, Transition, Distribution	T_CTD	_SecondaryStrT13	0	0
	Composition, Transition, Distribution	T_CTD	_SecondaryStrT12	0	0
4	Pseudo-amino acid composition	APAAC	APAAC20	0	0
	Pseudo-amino acid composition	APAAC	APAAC8	0	0
	Pseudo-amino acid composition	APAAC	APAAC9	0.0431	0.0397
	Pseudo-amino acid composition	APAAC	APAAC6	0	0
	Pseudo-amino acid composition	APAAC	APAAC7	0	0
	Pseudo-amino acid composition	APAAC	APAAC4	0	0
	Pseudo-amino acid composition	APAAC	APAAC5	0.0379	0.0436
	Pseudo-amino acid composition	APAAC	APAAC2	0.0518	0.0587
	Pseudo-amino acid composition	APAAC	APAAC3	0	0
	Pseudo-amino acid composition	APAAC	APAAC1	0	0
	Pseudo-amino acid composition	APAAC	APAAC18	0	0
	Pseudo-amino acid composition	APAAC	APAAC19	0	0
	Pseudo-amino acid composition	APAAC	APAAC14	0	0
	Pseudo-amino acid composition	APAAC	APAAC15	0.0274	0.0232
	Pseudo-amino acid composition	APAAC	APAAC16	0	0.0204
	Pseudo-amino acid composition	APAAC	APAAC17	0	0.0198
	Pseudo-amino acid composition	APAAC	APAAC10	0	0
	Pseudo-amino acid composition	APAAC	APAAC11	0	0
	Pseudo-amino acid composition	APAAC	APAAC12	0.0214	0
	Pseudo-amino acid composition	APAAC	APAAC13	0	0
	Pseudo-amino acid composition	PAAC	PAAC40	0	0
	Pseudo-amino acid composition	PAAC	PAAC1	0.0163	0
	Pseudo-amino acid composition	PAAC	PAAC14	0	0
	Pseudo-amino acid composition	PAAC	PAAC15	0.0195	0.0204
	Pseudo-amino acid composition	PAAC	PAAC32	0	0
	Pseudo-amino acid composition	PAAC	PAAC33	0	0
	Pseudo-amino acid composition	PAAC	PAAC30	0	0
	Pseudo-amino acid composition	PAAC	PAAC31	0	0
	Pseudo-amino acid composition	PAAC	PAAC36	0	0
	Pseudo-amino acid composition	PAAC	PAAC37	0	0
	Pseudo-amino acid composition	PAAC	PAAC34	0	0
	Pseudo-amino acid composition	PAAC	PAAC35	0	0
	Pseudo-amino acid composition	PAAC	PAAC38	0	0
	Pseudo-amino acid composition	PAAC	PAAC39	0	0
	Pseudo-amino acid composition	PAAC	PAAC11	0	0
	Pseudo-amino acid composition	PAAC	PAAC8	0	0
	Pseudo-amino acid composition	PAAC	PAAC9	0.0396	0.0353
	Pseudo-amino acid composition	PAAC	PAAC2	0.0276	0.048
	Pseudo-amino acid composition	PAAC	PAAC3	0	0
	Pseudo-amino acid composition	PAAC	PAAC6	0	0
	Pseudo-amino acid composition	PAAC	PAAC7	0	0
	Pseudo-amino acid composition	PAAC	PAAC4	0	0
	Pseudo-amino acid composition	PAAC	PAAC5	0.043	0.0377
	Pseudo-amino acid composition	PAAC	PAAC13	0.0196	0.0229
	Pseudo-amino acid composition	PAAC	PAAC21	0	0
	Pseudo-amino acid composition	PAAC	PAAC20	0.0233	0.02
	Pseudo-amino acid composition	PAAC	PAAC25	0	0
	Pseudo-amino acid composition	PAAC	PAAC24	0.0182	0
	Pseudo-amino acid composition	PAAC	PAAC27	0	0
	Pseudo-amino acid composition	PAAC	PAAC26	0	0
	Pseudo-amino acid composition	PAAC	PAAC28	0	0
	Pseudo-amino acid composition	PAAC	PAAC18	0	0
	Pseudo-amino acid composition	PAAC	PAAC16	0	0
	Pseudo-amino acid composition	PAAC	PAAC19	0	0
	Pseudo-amino acid composition	PAAC	PAAC17	0	0
	Pseudo-amino acid composition	PAAC	PAAC10	0.0194	0.0191
	Pseudo-amino acid composition	PAAC	PAAC12	0.025	0.0221
	Pseudo-amino acid composition	PAAC	PAAC23	0	0
	Pseudo-amino acid composition	PAAC	PAAC22	0.0178	0
	Pseudo-amino acid composition	PAAC	PAAC29	0	0
5	Quasi-Sequence Order Descriptor	QSOD	QSOSW35	0	0
	Quasi-Sequence Order Descriptor	QSOD	QSOSW34	0	0
	Quasi-Sequence Order Descriptor	QSOD	QSOgrant23	0	0
	Quasi-Sequence Order Descriptor	QSOD	QSOgrant20	0	0
	Quasi-Sequence Order Descriptor	QSOD	QSOSW48	0	0
	Quasi-Sequence Order Descriptor	QSOD	QSOSW49	0.028	0
	Quasi-Sequence Order Descriptor	QSOD	QSOSW46	0	0
	Quasi-Sequence Order Descriptor	QSOD	QSOSW47	0	0
	Quasi-Sequence Order Descriptor	QSOD	QSOSW44	0	0.023
	Quasi-Sequence Order Descriptor	QSOD	QSOSW45	0	0
	Quasi-Sequence Order Descriptor	QSOD	QSOSW42	0	0
	Quasi-Sequence Order Descriptor	QSOD	QSOSW43	0	0
	Quasi-Sequence Order Descriptor	QSOD	QSOSW41	0	0
	Quasi-Sequence Order Descriptor	QSOD	QSOSW40	0	0
	Quasi-Sequence Order Descriptor	QSOD	QSOgrant38	0	0
	Quasi-Sequence Order Descriptor	QSOD	QSOgrant39	0	0
	Quasi-Sequence Order Descriptor	QSOD	QSOgrant31	0	0
	Quasi-Sequence Order Descriptor	QSOD	QSOgrant32	0	0
	Quasi-Sequence Order Descriptor	QSOD	QSOgrant33	0	0
	Quasi-Sequence Order Descriptor	QSOD	QSOgrant34	0	0
	Quasi-Sequence Order Descriptor	QSOD	QSOgrant35	0	0
	Quasi-Sequence Order Descriptor	QSOD	QSOgrant36	0	0
	Quasi-Sequence Order Descriptor	QSOD	QSOgrant37	0	0
	Quasi-Sequence Order Descriptor	QSOD	QSOgrant4	0.0256	0.0436
	Quasi-Sequence Order Descriptor	QSOD	QSOgrant5	0.0558	0.048
	Quasi-Sequence Order Descriptor	QSOD	QSOgrant1	0.0353	0.0329
	Quasi-Sequence Order Descriptor	QSOD	QSOgrant3	0	0.0217
	Quasi-Sequence Order Descriptor	QSOD	QSOSW33	0	0
	Quasi-Sequence Order Descriptor	QSOD	QSOSW32	0	0
	Quasi-Sequence Order Descriptor	QSOD	QSOSW31	0	0
	Quasi-Sequence Order Descriptor	QSOD	QSOSW30	0	0
	Quasi-Sequence Order Descriptor	QSOD	QSOSW37	0	0
	Quasi-Sequence Order Descriptor	QSOD	QSOgrant30	0	0
	Quasi-Sequence Order Descriptor	QSOD	QSOgrant2	0.0428	0.0322
	Quasi-Sequence Order Descriptor	QSOD	QSOSW28	0	0
	Quasi-Sequence Order Descriptor	QSOD	QSOSW29	0	0
	Quasi-Sequence Order Descriptor	QSOD	QSOgrant28	0	0
	Quasi-Sequence Order Descriptor	QSOD	QSOgrant27	0	0
	Quasi-Sequence Order Descriptor	QSOD	QSOgrant26	0	0
	Quasi-Sequence Order Descriptor	QSOD	QSOgrant25	0	0
	Quasi-Sequence Order Descriptor	QSOD	QSOgrant24	0.0164	0
	Quasi-Sequence Order Descriptor	QSOD	QSOgrant22	0	0
	Quasi-Sequence Order Descriptor	QSOD	QSOgrant21	0.0188	0
	Quasi-Sequence Order Descriptor	QSOD	QSOSW15	0.0259	0.0292
	Quasi-Sequence Order Descriptor	QSOD	QSOSW17	0	0.0206
	Quasi-Sequence Order Descriptor	QSOD	QSOSW11	0.0588	0.0685
	Quasi-Sequence Order Descriptor	QSOD	QSOSW22	0	0
	Quasi-Sequence Order Descriptor	QSOD	QSOSW10	0.0163	0.0207
	Quasi-Sequence Order Descriptor	QSOD	QSOgrant50	0	0
	Quasi-Sequence Order Descriptor	QSOD	QSOSW18	0	0
	Quasi-Sequence Order Descriptor	QSOD	QSOSW20	0	0
	Quasi-Sequence Order Descriptor	QSOD	QSOSW21	0.0188	0
	Quasi-Sequence Order Descriptor	QSOD	QSOSW24	0.0164	0
	Quasi-Sequence Order Descriptor	QSOD	QSOSW25	0	0
	Quasi-Sequence Order Descriptor	QSOD	QSOSW26	0	0
	Quasi-Sequence Order Descriptor	QSOD	QSOSW27	0	0
	Quasi-Sequence Order Descriptor	QSOD	QSOgrant17	0	0.0206
	Quasi-Sequence Order Descriptor	QSOD	QSOSW14	0.0465	0.0409
	Quasi-Sequence Order Descriptor	QSOD	QSOSW39	0	0
	Quasi-Sequence Order Descriptor	QSOD	QSOSW38	0	0
	Quasi-Sequence Order Descriptor	QSOD	QSOgrant49	0.028	0
	Quasi-Sequence Order Descriptor	QSOD	QSOgrant48	0	0
	Quasi-Sequence Order Descriptor	QSOD	QSOgrant41	0	0
	Quasi-Sequence Order Descriptor	QSOD	QSOgrant40	0	0
	Quasi-Sequence Order Descriptor	QSOD	QSOgrant43	0	0
	Quasi-Sequence Order Descriptor	QSOD	QSOgrant42	0	0
	Quasi-Sequence Order Descriptor	QSOD	QSOgrant45	0	0
	Quasi-Sequence Order Descriptor	QSOD	QSOgrant44	0	0.023
	Quasi-Sequence Order Descriptor	QSOD	QSOgrant47	0	0
	Quasi-Sequence Order Descriptor	QSOD	QSOgrant46	0	0
	Quasi-Sequence Order Descriptor	QSOD	QSOSW12	0.0145	0.0201
	Quasi-Sequence Order Descriptor	QSOD	QSOSW36	0	0
	Quasi-Sequence Order Descriptor	QSOD	QSOSW19	0	0
	Quasi-Sequence Order Descriptor	QSOD	QSOgrant16	0.0209	0.0275
	Quasi-Sequence Order Descriptor	QSOD	QSOgrant11	0.0588	0.0685
	Quasi-Sequence Order Descriptor	QSOD	QSOSW16	0.0209	0.0275
	Quasi-Sequence Order Descriptor	QSOD	QSOSW13	0	0
	Quasi-Sequence Order Descriptor	QSOD	QSOgrant29	0	0
	Quasi-Sequence Order Descriptor	QSOD	QSOSW1	0.0353	0.0329
	Quasi-Sequence Order Descriptor	QSOD	QSOSW3	0	0.0217
	Quasi-Sequence Order Descriptor	QSOD	QSOSW2	0.0428	0.0322
	Quasi-Sequence Order Descriptor	QSOD	QSOSW5	0.0558	0.048
	Quasi-Sequence Order Descriptor	QSOD	QSOSW4	0.0256	0.0436
	Quasi-Sequence Order Descriptor	QSOD	QSOSW7	0.0167	0.0173
	Quasi-Sequence Order Descriptor	QSOD	QSOSW6	0.0292	0.048
	Quasi-Sequence Order Descriptor	QSOD	QSOSW8	0.06	0.0501
	Quasi-Sequence Order Descriptor	QSOD	QSOSW23	0	0
	Quasi-Sequence Order Descriptor	QSOD	QSOgrant8	0.06	0.0501
	Quasi-Sequence Order Descriptor	QSOD	QSOSW9	0.0551	0.0429
	Quasi-Sequence Order Descriptor	QSOD	QSOgrant9	0.0551	0.0429
	Quasi-Sequence Order Descriptor	QSOD	QSOgrant14	0.0465	0.0409
	Quasi-Sequence Order Descriptor	QSOD	QSOgrant15	0.0259	0.0292
	Quasi-Sequence Order Descriptor	QSOD	QSOgrant12	0.0145	0.0201
	Quasi-Sequence Order Descriptor	QSOD	QSOgrant13	0	0
	Quasi-Sequence Order Descriptor	QSOD	QSOgrant10	0.0163	0.0207
	Quasi-Sequence Order Descriptor	QSOD	QSOgrant18	0	0
	Quasi-Sequence Order Descriptor	QSOD	QSOgrant19	0	0
	Quasi-Sequence Order Descriptor	QSOD	QSOgrant6	0.0292	0.048
	Quasi-Sequence Order Descriptor	QSOD	QSOgrant7	0.0167	0.0173
	Quasi-Sequence Order Descriptor	QSOD	QSOSW50	0	0
	Quasi-Sequence Order Descriptor	SOCN	tausw5	0.0551	0.1162
	Quasi-Sequence Order Descriptor	SOCN	tausw42	0.105	0.1088
	Quasi-Sequence Order Descriptor	SOCN	taugrant42	0.105	0.1088
	Quasi-Sequence Order Descriptor	SOCN	taugrant7	0.0987	0.1133
	Quasi-Sequence Order Descriptor	SOCN	taugrant43	0.1046	0.0993
	Quasi-Sequence Order Descriptor	SOCN	taugrant40	0.0505	0.0334
	Quasi-Sequence Order Descriptor	SOCN	taugrant41	0.109	0.1171
	Quasi-Sequence Order Descriptor	SOCN	taugrant45	0.1054	0.1159
	Quasi-Sequence Order Descriptor	SOCN	tausw8	0.0958	0.1004
	Quasi-Sequence Order Descriptor	SOCN	tausw4	0.0463	0.1053
	Quasi-Sequence Order Descriptor	SOCN	tausw2	0.0465	0.0322
	Quasi-Sequence Order Descriptor	SOCN	tausw3	0.0851	0.0798
	Quasi-Sequence Order Descriptor	SOCN	tausw36	0.0976	0.1062
	Quasi-Sequence Order Descriptor	SOCN	tausw37	0.0485	0.1069
	Quasi-Sequence Order Descriptor	SOCN	tausw34	0.104	0.1083
	Quasi-Sequence Order Descriptor	SOCN	tausw35	0.1013	0.1236
	Quasi-Sequence Order Descriptor	SOCN	tausw32	0.0443	0.0319
	Quasi-Sequence Order Descriptor	SOCN	tausw33	0.0537	0.1155
	Quasi-Sequence Order Descriptor	SOCN	tausw30	0.052	0.1128
	Quasi-Sequence Order Descriptor	SOCN	tausw1	0.1018	0.1046
	Quasi-Sequence Order Descriptor	SOCN	tausw38	0.0909	0.1024
	Quasi-Sequence Order Descriptor	SOCN	tausw39	0.1009	0.1173
	Quasi-Sequence Order Descriptor	SOCN	tausw43	0.1046	0.0993
	Quasi-Sequence Order Descriptor	SOCN	tausw41	0.109	0.1171
	Quasi-Sequence Order Descriptor	SOCN	tausw40	0.0505	0.0334
	Quasi-Sequence Order Descriptor	SOCN	tausw45	0.1054	0.1159
	Quasi-Sequence Order Descriptor	SOCN	tausw44	0.0939	0.1013
	Quasi-Sequence Order Descriptor	SOCN	tausw9	0.0978	0.1024
	Quasi-Sequence Order Descriptor	SOCN	tausw31	0.0499	0.0328
	Quasi-Sequence Order Descriptor	SOCN	tausw26	0.0496	0.1074
	Quasi-Sequence Order Descriptor	SOCN	tausw20	0.0439	0.03
	Quasi-Sequence Order Descriptor	SOCN	tausw22	0.0441	0.0874
	Quasi-Sequence Order Descriptor	SOCN	tausw25	0.0511	0.0306
	Quasi-Sequence Order Descriptor	SOCN	taugrant15	0.047	0.1075
	Quasi-Sequence Order Descriptor	SOCN	taugrant14	0.0917	0.1016
	Quasi-Sequence Order Descriptor	SOCN	taugrant17	0.0499	0.0334
	Quasi-Sequence Order Descriptor	SOCN	taugrant16	0.0414	0.0334
	Quasi-Sequence Order Descriptor	SOCN	taugrant11	0.0983	0.1092
	Quasi-Sequence Order Descriptor	SOCN	taugrant10	0.0499	0.0344
	Quasi-Sequence Order Descriptor	SOCN	taugrant13	0.0477	0.1154
	Quasi-Sequence Order Descriptor	SOCN	taugrant12	0.0468	0.1005
	Quasi-Sequence Order Descriptor	SOCN	taugrant19	0.0488	0.1117
	Quasi-Sequence Order Descriptor	SOCN	taugrant18	0.0525	0.1235
	Quasi-Sequence Order Descriptor	SOCN	tausw24	0.0501	0.0338
	Quasi-Sequence Order Descriptor	SOCN	taugrant9	0.0978	0.1024
	Quasi-Sequence Order Descriptor	SOCN	taugrant8	0.0958	0.1004
	Quasi-Sequence Order Descriptor	SOCN	taugrant4	0.0463	0.1053
	Quasi-Sequence Order Descriptor	SOCN	taugrant6	0.1038	0.1083
	Quasi-Sequence Order Descriptor	SOCN	taugrant1	0.1018	0.1046
	Quasi-Sequence Order Descriptor	SOCN	taugrant3	0.0851	0.0798
	Quasi-Sequence Order Descriptor	SOCN	taugrant2	0.0465	0.0322
	Quasi-Sequence Order Descriptor	SOCN	taugrant5	0.0551	0.1162
	Quasi-Sequence Order Descriptor	SOCN	tausw29	0.0479	0.1048
	Quasi-Sequence Order Descriptor	SOCN	tausw28	0.1071	0.117
	Quasi-Sequence Order Descriptor	SOCN	taugrant28	0.1071	0.117
	Quasi-Sequence Order Descriptor	SOCN	taugrant29	0.0479	0.1048
	Quasi-Sequence Order Descriptor	SOCN	taugrant20	0.0439	0.03
	Quasi-Sequence Order Descriptor	SOCN	taugrant21	0.0467	0.1018
	Quasi-Sequence Order Descriptor	SOCN	taugrant22	0.0441	0.0874
	Quasi-Sequence Order Descriptor	SOCN	taugrant23	0.0492	0.0338
	Quasi-Sequence Order Descriptor	SOCN	taugrant24	0.0501	0.0338
	Quasi-Sequence Order Descriptor	SOCN	taugrant25	0.0511	0.0306
	Quasi-Sequence Order Descriptor	SOCN	taugrant26	0.0496	0.1074
	Quasi-Sequence Order Descriptor	SOCN	taugrant27	0.0488	0.1094
	Quasi-Sequence Order Descriptor	SOCN	tausw27	0.0488	0.1094
	Quasi-Sequence Order Descriptor	SOCN	tausw19	0.0488	0.1117
	Quasi-Sequence Order Descriptor	SOCN	tausw15	0.047	0.1075
	Quasi-Sequence Order Descriptor	SOCN	tausw16	0.0414	0.0334
	Quasi-Sequence Order Descriptor	SOCN	tausw17	0.0499	0.0334
	Quasi-Sequence Order Descriptor	SOCN	tausw10	0.0499	0.0344
	Quasi-Sequence Order Descriptor	SOCN	tausw11	0.0983	0.1092
	Quasi-Sequence Order Descriptor	SOCN	tausw12	0.0468	0.1005
	Quasi-Sequence Order Descriptor	SOCN	tausw13	0.0477	0.1154
	Quasi-Sequence Order Descriptor	SOCN	taugrant39	0.1009	0.1173
	Quasi-Sequence Order Descriptor	SOCN	taugrant36	0.0976	0.1062
	Quasi-Sequence Order Descriptor	SOCN	taugrant35	0.1013	0.1236
	Quasi-Sequence Order Descriptor	SOCN	taugrant34	0.104	0.1083
	Quasi-Sequence Order Descriptor	SOCN	taugrant33	0.0537	0.1155
	Quasi-Sequence Order Descriptor	SOCN	taugrant32	0.0443	0.0319
	Quasi-Sequence Order Descriptor	SOCN	taugrant31	0.0499	0.0328
	Quasi-Sequence Order Descriptor	SOCN	taugrant30	0.052	0.1128
	Quasi-Sequence Order Descriptor	SOCN	tausw18	0.0525	0.1235
	Quasi-Sequence Order Descriptor	SOCN	tausw14	0.0917	0.1016
	Quasi-Sequence Order Descriptor	SOCN	taugrant44	0.0939	0.1013
	Quasi-Sequence Order Descriptor	SOCN	tausw6	0.1038	0.1083
	Quasi-Sequence Order Descriptor	SOCN	taugrant38	0.0909	0.1024
	Quasi-Sequence Order Descriptor	SOCN	taugrant37	0.0485	0.1069
	Quasi-Sequence Order Descriptor	SOCN	tausw21	0.0467	0.1018
	Quasi-Sequence Order Descriptor	SOCN	tausw23	0.0492	0.0338
	Quasi-Sequence Order Descriptor	SOCN	tausw7	0.0987	0.1133

## Sheet: Sheet2
InfoGain c7				Gain Ratio c7				InfoGain c9				Gain Ratio c9				S.No.	Feature Group	Feature type	Calculated feature vectors		InfoGain_c9	InfoGain_c7	Gain_Ratio_c9	Gain_Ratio_c7			Calculated feature vectors_90%	InfoGain			Calculated feature vectors_70%
_SolventAccessibilityD3001	0.1342	721		MoranAuto_Hydrophobicity16	0.3413	856		_ChargeD2001	0.121	1443		_SecondaryStrD1075	0.3408	503		1	Amino Acid Composition	AAC	K		0.0234	0.0194	0.025	0.0232			H	0.0429			H	0.0363
_ChargeD2001	0.1258	1443		IP	0.2308	1344		_SolventAccessibilityD3001	0.1152	721		MoreauBrotoAuto_ResidueVol3	0.3281	193			Amino Acid Composition	AAC	W		0	0	0	0			M	0.032			M	0.025
tausw35	0.1236	97		_PolarizabilityD3075	0.1961	1423		tausw41	0.109	318		MoreauBrotoAuto_ResidueVol1	0.3281	194			Amino Acid Composition	AAC	V		0.0217	0.0213	0.0762	0.0474			CC	0.0464			R	0.0476
taugrant35	0.1236	1283		_NormalizedVDWVD3075	0.1961	982		taugrant41	0.109	71		MoranAuto_ResidueVol1	0.3281	606			Amino Acid Composition	AAC	A		0.0163	0	0.018	0			CG	0.0461			AH	0.0343
tausw18	0.1235	1296		M	0.1712	341		tausw28	0.1071	1061		MoreauBrotoAuto_ResidueVol2	0.3281	192			Amino Acid Composition	AAC	L		0	0	0	0			CY	0.0358			AR	0.018
taugrant18	0.1235	896		APAAC17	0.1624	1384		taugrant28	0.1071	1072		GearyAuto_ResidueVol1	0.3281	402			Amino Acid Composition	AAC	Y		0	0	0	0			DH	0.0252			CC	0.0511
taugrant39	0.1173	1279		PQ	0.1556	1236		tausw45	0.1054	320		MoranAuto_Hydrophobicity16	0.3281	856			Amino Acid Composition	AAC	M		0.032	0.025	0.1864	0.1712			DP	0.036			CG	0.0361
tausw39	0.1173	104		PC	0.1493	1241		taugrant45	0.1054	74		HC	0.2709	752			Amino Acid Composition	AAC	C		0.0425	0.0345	0.0488	0.0376			ES	0.0214			CS	0.0239
tausw41	0.1171	318		AR	0.1385	879		taugrant42	0.105	66		ES	0.1997	286			Amino Acid Composition	AAC	N		0	0	0	0			EW	0.0269			DK	0.0558
taugrant41	0.1171	71		_SolventAccessibilityC1	0.1336	711		tausw42	0.105	64		M	0.1864	341			Amino Acid Composition	AAC	T		0	0	0	0			FM	0.0192			DP	0.0314
taugrant28	0.117	1072		HC	0.1255	752		taugrant43	0.1046	69		CM	0.1837	509			Amino Acid Composition	AAC	D		0	0	0	0			FR	0.026			EW	0.0231
tausw28	0.117	1061		_NormalizedVDWVD2025	0.1191	1405		tausw43	0.1046	316		IQ	0.1837	1258			Amino Acid Composition	AAC	E		0	0	0	0			GF	0.0267			FM	0.0176
tausw5	0.1162	62		TW	0.1191	751		tausw34	0.104	96		SE	0.1837	123			Amino Acid Composition	AAC	P		0.0206	0.0224	0.0249	0.0229			HC	0.0454			FR	0.0217
taugrant5	0.1162	1055		SS	0.1189	106		taugrant34	0.104	1284		WR	0.1618	1203			Amino Acid Composition	AAC	F		0	0	0	0			HG	0.0364			GF	0.0193
tausw45	0.1159	320		QH	0.1123	364		tausw6	0.1038	1433		_PolarizabilityD3075	0.1553	1423			Amino Acid Composition	AAC	Q		0	0	0	0			HI	0.0341			HA	0.094
taugrant45	0.1159	74		EW	0.1033	282		taugrant6	0.1038	983		_NormalizedVDWVD3075	0.1553	982			Amino Acid Composition	AAC	G		0	0	0	0			HR	0.0584			HC	0.0313
tausw33	0.1155	99		WP	0.1018	1205		taugrant1	0.1018	984		PC	0.1517	1241			Amino Acid Composition	AAC	R		0.0263	0.0476	0.0317	0.0509			IQ	0.0142			HI	0.0412
taugrant33	0.1155	1285		CS	0.0982	520		tausw1	0.1018	102		_SolventAccessibilityT23	0.1466	1509			Amino Acid Composition	AAC	H		0.0429	0.0363	0.0549	0.0493			KG	0.0553			HR	0.0657
taugrant13	0.1154	893		RR	0.0897	1011		tausw35	0.1013	97		TC	0.1435	772			Amino Acid Composition	AAC	S		0.0193	0.0192	0.0294	0.0311			LG	0.019			IP	0.016
tausw13	0.1154	1267		WR	0.0854	1203		taugrant35	0.1013	1283		WP	0.1324	1205			Amino Acid Composition	AAC	I		0.0199	0	0.0363	0			LP	0.0606			IR	0.0704
taugrant7	0.1133	67		GearyAuto_Polarizability23	0.0831	1098		tausw39	0.1009	104		PQ	0.1244	1236			Amino Acid Composition	DPC	GW		0	0	0	0			MY	0.0109			KP	0.0334
tausw7	0.1133	1496		CG	0.0786	515		taugrant39	0.1009	1279		QH	0.1136	364			Amino Acid Composition	DPC	GV		0	0	0	0			PC	0.0486			MD	0.0479
taugrant30	0.1128	1288		HI	0.0775	668		taugrant7	0.0987	67		PAAC13	0.1126	634			Amino Acid Composition	DPC	GT		0	0	0	0			PD	0.0314			PC	0.0529
tausw30	0.1128	100		_HydrophobicityD2001	0.0769	1476		tausw7	0.0987	1496		TW	0.1117	751			Amino Acid Composition	DPC	GS		0	0	0	0			PG	0.0267			PD	0.0196
tausw19	0.1117	1259		GearyAuto_Steric25	0.0768	87		tausw11	0.0983	1265		SI	0.1117	114			Amino Acid Composition	DPC	GR		0	0	0	0			QH	0.0486			PG	0.0274
taugrant19	0.1117	895		DP	0.0764	1164		taugrant11	0.0983	891		HI	0.11	668			Amino Acid Composition	DPC	GQ		0	0	0	0			QL	0.041			PQ	0.0267
tausw27	0.1094	1102		GearyAuto_AvFlexibility19	0.0763	1110		taugrant9	0.0978	977		QP	0.1073	349			Amino Acid Composition	DPC	GP		0	0	0	0			QP	0.0372			QH	0.0557
taugrant27	0.1094	1081		MD	0.0758	901		tausw9	0.0978	338		EW	0.1058	282			Amino Acid Composition	DPC	GY		0.0143	0	0.0371	0			RE	0.0504			QL	0.0416
taugrant11	0.1092	891		PAAC20	0.0746	799		taugrant36	0.0976	1282		CG	0.1048	515			Amino Acid Composition	DPC	GG		0.0278	0.0231	0.028	0.0233			RF	0.0822			QP	0.0282
tausw11	0.1092	1265		QP	0.0745	349		tausw36	0.0976	94		_SolventAccessibilityC1	0.1039	711			Amino Acid Composition	DPC	GF		0.0267	0.0193	0.0431	0.0395			SP	0.0322			RH	0.0231
taugrant42	0.1088	66		TC	0.0731	772		_PolarizabilityD3001	0.0961	522		CS	0.1039	520			Amino Acid Composition	DPC	GE		0	0	0	0			TC	0.0309			RR	0.0183
tausw42	0.1088	64		GearyAuto_Mutability27	0.0688	1192		_NormalizedVDWVD3001	0.0961	504		WD	0.1027	1187			Amino Acid Composition	DPC	GD		0	0	0	0			TD	0.071			RT	0.0237
taugrant34	0.1083	1284		_NormalizedVDWVD1001	0.0673	1314		tausw8	0.0958	78		CC	0.102	511			Amino Acid Composition	DPC	GC		0.0188	0	0.0543	0			TW	0.0166			SH	0.0338
tausw6	0.1083	1433		_PolarityD1001	0.0653	1482		taugrant8	0.0958	978		YP	0.1012	968			Amino Acid Composition	DPC	GA		0	0	0	0			VF	0.0305			SI	0.0522
taugrant6	0.1083	983		_HydrophobicityD3001	0.0649	323		taugrant44	0.0939	1311		PD	0.0989	1245			Amino Acid Composition	DPC	GN		0	0	0	0			VH	0.0314			SS	0.0182
tausw34	0.1083	96		_NormalizedVDWVD3001	0.0649	504		tausw44	0.0939	321		HG	0.0926	761			Amino Acid Composition	DPC	GM		0.0147	0.0314	0.0172	0.0279			VQ	0.019			TC	0.0364
tausw15	0.1075	1261		_PolarizabilityD3001	0.0649	522		_PolarityD1001	0.093	1482		SP	0.0903	109			Amino Acid Composition	DPC	GL		0.0151	0.025	0.0161	#N/A			WD	0.0185			TF	0.0157
taugrant15	0.1075	887		_ChargeD3050	0.0645	1101		_HydrophobicityD3001	0.0925	323		TH	0.0896	766			Amino Acid Composition	DPC	GK		0	0	0	0			WG	0.0544			TS	0.0499
taugrant26	0.1074	1080		CC	0.0638	511		taugrant14	0.0917	888		_NormalizedVDWVD1001	0.0859	1314			Amino Acid Composition	DPC	GI		0.0418	0	0.0311	0			WP	0.0547			TW	0.02
tausw26	0.1074	819		_NormalizedVDWVD2100	0.0635	1461		tausw14	0.0917	1301		_HydrophobicityD2001	0.0858	1476			Amino Acid Composition	DPC	GH		0	0	0	0			WR	0.046			VH	0.0305
taugrant37	0.1069	1449		QSOgrant6	0.0629	1492		tausw38	0.0909	103		PAAC20	0.0847	799			Amino Acid Composition	DPC	EC		0	0	0	0			WV	0.028			WG	0.0565
tausw37	0.1069	95		QSOSW6	0.0629	1276		taugrant38	0.0909	1444		V	0.0762	101			Amino Acid Composition	DPC	SY		0	0	0	0			GearyAuto_FreeEnergy16	0.0289			WP	0.0442
tausw36	0.1062	94		_ChargeD2001	0.0624	1443		tausw3	0.0851	93		CH	0.0761	507			Amino Acid Composition	DPC	SS		0.0148	0.0182	0.0655	0.1189			GearyAuto_FreeEnergy25	0.0272			WR	0.0218
taugrant36	0.1062	1282		PAAC13	0.0623	634		taugrant3	0.0851	986		DP	0.0703	1164			Amino Acid Composition	DPC	SR		0.0341	0	0.023	0			GearyAuto_Mutability27	0.0228			WV	0.0254
tausw4	0.1053	90		PD	0.0614	1245		RF	0.0822	1016		GearyAuto_ResidueVol23	0.0678	399			Amino Acid Composition	DPC	SQ		0	0	0	0			GearyAuto_Polarizability23	0.0231			YI	0.0324
taugrant4	0.1053	981		taugrant35	0.0613	1283		_SecondaryStrD1001	0.0748	980		RC	0.0672	1293			Amino Acid Composition	DPC	SP		0.0322	0.0163	0.0903	0.029			GearyAuto_ResidueASA20	0.03			YP	0.0237
tausw29	0.1048	1059		tausw35	0.0613	97		TD	0.071	770		SS	0.0655	106			Amino Acid Composition	DPC	SW		0	0	0	0			GearyAuto_ResidueVol23	0.0219			GearyAuto_AvFlexibility19	0.019
taugrant29	0.1048	1073		_SolventAccessibilityD3001	0.0612	721		_HydrophobicityD2001	0.0637	1476		_PolarityD1001	0.065	1482			Amino Acid Composition	DPC	SV		0	0	0	0			MoranAuto_FreeEnergy20	0.0196			GearyAuto_Mutability25	0.0168
taugrant1	0.1046	984		HA	0.061	675		PE	0.0615	1246		GearyAuto_Polarizability23	0.0648	1098			Amino Acid Composition	DPC	ST		0	0	0	0			MoranAuto_FreeEnergy3	0.0337			GearyAuto_Mutability27	0.0319
tausw1	0.1046	102		tausw18	0.0609	1296		LP	0.0606	155		_HydrophobicityD3001	0.0647	323			Amino Acid Composition	DPC	SK		0	0	0	0			MoranAuto_Hydrophobicity16	0.0142			GearyAuto_Mutability29	0.0251
tausw38	0.1024	103		taugrant18	0.0609	896		QSOSW8	0.06	1278		WG	0.0629	1184			Amino Acid Composition	DPC	SI		0.0166	0.0522	0.1117	0.0335			MoranAuto_Hydrophobicity30	0.0297			GearyAuto_Polarizability23	0.031
taugrant38	0.1024	1444		WG	0.0608	1184		QSOgrant8	0.06	1421		_NormalizedVDWVD3001	0.0626	504			Amino Acid Composition	DPC	SH		0	0.0338	0	0.0351			MoranAuto_Mutability24	0.0174			GearyAuto_Steric25	0.0228
taugrant9	0.1024	977		QSOgrant4	0.0598	343		_SecondaryStrD1100	0.0597	1219		_PolarizabilityD3001	0.0626	522			Amino Acid Composition	DPC	SN		0	0	0	0			MoreauBrotoAuto_ResidueVol2	0.0142			MoranAuto_Hydrophobicity16	0.0169
tausw9	0.1024	338		QSOSW4	0.0598	1274		QSOSW11	0.0588	565		MoranAuto_ResidueASA21	0.062	418			Amino Acid Composition	DPC	SM		0	0	0	0			_ChargeC2	0.02			MoranAuto_Hydrophobicity20	0.0292
tausw21	0.1018	1469		APAAC9	0.0595	174		QSOgrant11	0.0588	951		HH	0.0619	667			Amino Acid Composition	DPC	SL		0	0	0	0			_ChargeD3050	0.0248			MoranAuto_Polarizability20	0.0264
taugrant21	0.1018	1075		taugrant28	0.0592	1072		HR	0.0584	658		_ChargeD2001	0.0612	1443			Amino Acid Composition	DPC	SC		0	0	0	0			_HydrophobicityD2001	0.0637			_PolarityC3	0.0162
taugrant14	0.1016	888		tausw28	0.0592	1061		_NormalizedVDWVD1001	0.057	1314		_PolarizabilityD1001	0.0591	714			Amino Acid Composition	DPC	SA		0.0527	0.0486	0.0426	0.0389			_HydrophobicityD3025	0.0405			_ChargeD2001	0.1258
tausw14	0.1016	1301		_HydrophobicityD3025	0.059	1434		QSOSW5	0.0558	1273		VH	0.0584	577			Amino Acid Composition	DPC	SG		0	0	0	0			_NormalizedVDWVD1075	0.0205			_HydrophobicityD2001	0.0583
tausw44	0.1013	321		taugrant43	0.0584	69		QSOgrant5	0.0558	345		_SecondaryStrD1100	0.0582	1219			Amino Acid Composition	DPC	SF		0	0	0	0			_NormalizedVDWVD3075	0.0308			_HydrophobicityD3001	0.0942
taugrant44	0.1013	1311		tausw43	0.0584	316		KG	0.0553	1124		_SolventAccessibilityD3001	0.0566	721			Amino Acid Composition	DPC	SE		0.0142	0	0.1837	0			_PolarityD1001	0.093			_HydrophobicityD3025	0.057
_NormalizedVDWVD3001	0.1007	504		tausw41	0.0582	318		QSOSW9	0.0551	1422		_ChargeD3050	0.0564	1101			Amino Acid Composition	DPC	SD		0	0	0	0			_SecondaryStrD1075	0.0178			_NormalizedVDWVD2025	0.02
_PolarizabilityD3001	0.1007	522		taugrant41	0.0582	71		QSOgrant9	0.0551	1426		PG	0.0555	1244			Amino Acid Composition	DPC	LF		0	0	0	0			_SecondaryStrD1100	0.0597			_NormalizedVDWVD2100	0.0311
tausw12	0.1005	1266		tausw39	0.0579	104		taugrant5	0.0551	1055		tausw41	0.0554	318			Amino Acid Composition	DPC	LG		0.019	0	0.0211	0			_SolventAccessibilityD1025	0.025			_NormalizedVDWVD3075	0.0271
taugrant12	0.1005	894		taugrant39	0.0579	1279		tausw5	0.0551	62		taugrant41	0.0554	71			Amino Acid Composition	DPC	LD		0	0	0	0			_SolventAccessibilityD2100	0.0505			_PolarizabilityD3075	0.0271
taugrant8	0.1004	978		taugrant13	0.0574	893		WP	0.0547	1205		PAAC9	0.0551	621			Amino Acid Composition	DPC	LE		0	0	0	0			_SolventAccessibilityT23	0.0178			_SecondaryStrD1100	0.0464
tausw8	0.1004	78		tausw13	0.0574	1267		WG	0.0544	1184		H	0.0549	1220			Amino Acid Composition	DPC	LC		0	0	0	0			APAAC2	0.0518			_SolventAccessibilityD1025	0.0259
tausw43	0.0993	316		tausw45	0.0569	320		tausw33	0.0537	99		GC	0.0543	35			Amino Acid Composition	DPC	LN		0	0	0	0			APAAC5	0.0379			APAAC15	0.0232
taugrant43	0.0993	69		taugrant45	0.0569	74		taugrant33	0.0537	1285		taugrant45	0.0539	74			Amino Acid Composition	DPC	LL		0	0	0	0			APAAC9	0.0431			APAAC17	0.0198
_PolarityD1001	0.0947	1482		taugrant7	0.0568	67		SA	0.0527	120		tausw45	0.0539	320			Amino Acid Composition	DPC	LM		0	0	0	0			PAAC10	0.0194			APAAC2	0.0587
_HydrophobicityD3001	0.0942	323		tausw7	0.0568	1496		taugrant18	0.0525	896		tausw28	0.0537	1061			Amino Acid Composition	DPC	LK		0.0249	0.0596	0.0289	0.0389			PAAC20	0.0233			APAAC5	0.0436
HA	0.094	675		tausw33	0.0567	99		tausw18	0.0525	1296		taugrant28	0.0537	1072			Amino Acid Composition	DPC	LH		0.0166	0	0.0429	0			PAAC22	0.0178			APAAC9	0.0397
tausw22	0.0874	882		taugrant33	0.0567	1285		taugrant30	0.052	1288		_SecondaryStrD1001	0.0533	980			Amino Acid Composition	DPC	LI		0	0	0	0			PAAC24	0.0182			PAAC10	0.0191
taugrant22	0.0874	1076		tausw5	0.0561	62		tausw30	0.052	100		GearyAuto_Steric25	0.0532	87			Amino Acid Composition	DPC	LV		0.0167	0.016	0.0186	0.0183			PAAC5	0.043			PAAC13	0.0229
taugrant3	0.0798	986		taugrant5	0.0561	1055		APAAC2	0.0518	179		APAAC5	0.0531	178			Amino Acid Composition	DPC	LW		0	0	0	0							PAAC2	0.048
tausw3	0.0798	93		tausw19	0.056	1259		taugrant25	0.0511	1079		tausw6	0.0526	1433			Amino Acid Composition	DPC	LT		0	0	0	0							PAAC20	0.02
_SecondaryStrD1001	0.0776	980		taugrant19	0.056	895		tausw25	0.0511	885		taugrant6	0.0526	983			Amino Acid Composition	DPC	LR		0	0	0	0							PAAC5	0.0377
RF	0.0761	1016		GearyAuto_ResidueVol23	0.0551	399		_HydrophobicityD1100	0.0505	442		taugrant43	0.0525	69			Amino Acid Composition	DPC	LS		0	0	0	0							QSOSW6	0.048
IR	0.0704	1346		tausw30	0.055	100		_SolventAccessibilityD2100	0.0505	44		tausw43	0.0525	316			Amino Acid Composition	DPC	LP		0.0606	0	0.0435	0
QSOSW11	0.0685	565		taugrant30	0.055	1288		tausw40	0.0505	319		taugrant42	0.0523	66			Amino Acid Composition	DPC	LQ		0	0	0	0
QSOgrant11	0.0685	951		_SecondaryStrD1001	0.055	980		taugrant40	0.0505	70		tausw42	0.0523	64			Amino Acid Composition	DPC	LY		0.0142	0	0.0142	0
HR	0.0657	658		taugrant11	0.0541	891		RE	0.0504	1015		CY	0.0523	519			Amino Acid Composition	DPC	AS		0	0	0	0
LK	0.0596	147		tausw11	0.0541	1265		taugrant24	0.0501	1078		GearyAuto_Mutability27	0.0523	1192			Amino Acid Composition	DPC	EM		0	0	0	0
APAAC2	0.0587	179		HR	0.0536	658		tausw24	0.0501	897		taugrant34	0.0521	1284			Amino Acid Composition	DPC	EL		0	0	0	0
_HydrophobicityD2001	0.0583	1476		tausw27	0.0536	1102		tausw31	0.0499	815		tausw34	0.0521	96			Amino Acid Composition	DPC	EN		0	0	0	0
_HydrophobicityD3025	0.057	1434		taugrant27	0.0536	1081		taugrant31	0.0499	1287		MoranAuto_Mutability24	0.0515	249			Amino Acid Composition	DPC	EI		0	0	0	0
WG	0.0565	1184		taugrant6	0.0533	983		taugrant17	0.0499	889		taugrant35	0.0511	1283			Amino Acid Composition	DPC	EH		0	0	0	0
DK	0.0558	1147		taugrant34	0.0533	1284		tausw17	0.0499	1263		tausw35	0.0511	97			Amino Acid Composition	DPC	EK		0.0348	0.0538	0.0321	0.0411
QH	0.0557	364		tausw34	0.0533	96		taugrant10	0.0499	892		GearyAuto_Polarizability21	0.0508	1100			Amino Acid Composition	DPC	EE		0	0	0	0
EK	0.0538	266		tausw6	0.0533	1433		tausw10	0.0499	1264		taugrant39	0.0506	1279			Amino Acid Composition	DPC	ED		0	0	0	0
PC	0.0529	1241		PG	0.0532	1244		tausw26	0.0496	819		tausw39	0.0506	104			Amino Acid Composition	DPC	EG		0	0	0	0
SI	0.0522	114		taugrant42	0.0531	66		taugrant26	0.0496	1080		taugrant1	0.0504	984			Amino Acid Composition	DPC	EF		0	0	0	0
CC	0.0511	511		tausw42	0.0531	64		KP	0.0492	1138		tausw1	0.0504	102			Amino Acid Composition	DPC	EA		0	0	0	0
QSOSW8	0.0501	1278		tausw15	0.0526	1261		tausw23	0.0492	1471		taugrant7	0.0501	67			Amino Acid Composition	DPC	EY		0	0	0	0
QSOgrant8	0.0501	1421		taugrant15	0.0526	887		taugrant23	0.0492	1077		tausw7	0.0501	1496			Amino Acid Composition	DPC	ET		0	0	0	0
TS	0.0499	759		QSOSW11	0.0524	565		taugrant27	0.0488	1081		tausw11	0.05	1265			Amino Acid Composition	DPC	EW		0.0269	0.0231	0.1058	0.1033
SA	0.0486	120		QSOgrant11	0.0524	951		tausw27	0.0488	1102		taugrant11	0.05	891			Amino Acid Composition	DPC	EV		0	0	0	0
QSOgrant6	0.048	1492		tausw26	0.0522	819		taugrant19	0.0488	895		FH	0.0495	941			Amino Acid Composition	DPC	EQ		0	0	0	0
QSOSW6	0.048	1276		taugrant26	0.0522	1080		tausw19	0.0488	1259		C	0.0488	465			Amino Acid Composition	DPC	EP		0	0	0	0
QSOgrant5	0.048	345		tausw37	0.0521	95		QH	0.0486	364		taugrant9	0.0487	977			Amino Acid Composition	DPC	ES		0.0214	0	0.1997	0
QSOSW5	0.048	1273		taugrant37	0.0521	1449		PC	0.0486	1241		tausw9	0.0487	338			Amino Acid Composition	DPC	ER		0	0	0	0
PAAC2	0.048	626		YP	0.0521	968		tausw37	0.0485	95		tausw36	0.0482	94			Amino Acid Composition	DPC	QQ		0	0	0	0
MD	0.0479	901		RT	0.0521	1006		taugrant37	0.0485	1449		taugrant36	0.0482	1282			Amino Acid Composition	DPC	QP		0.0372	0.0282	0.1073	0.0745
R	0.0476	1120		taugrant36	0.052	1282		tausw29	0.0479	1059		taugrant8	0.0479	978			Amino Acid Composition	DPC	QS		0	0	0	0
_NormalizedVDWVD1001	0.047	1314		tausw36	0.052	94		taugrant29	0.0479	1073		tausw8	0.0479	78			Amino Acid Composition	DPC	QT		0	0	0	0
_SecondaryStrD1100	0.0464	1219		tausw4	0.0519	90		taugrant13	0.0477	893		HR	0.0477	658			Amino Acid Composition	DPC	QW		0	0	0	0
_SolventAccessibilityD2100	0.0464	44		taugrant4	0.0519	981		tausw13	0.0477	1267		tausw44	0.0476	321			Amino Acid Composition	DPC	QV		0	0	0	0
_HydrophobicityD1100	0.0464	442		tausw29	0.0518	1059		tausw15	0.047	1261		taugrant44	0.0476	1311			Amino Acid Composition	DPC	QY		0	0	0	0
HG	0.0453	761		taugrant29	0.0518	1073		taugrant15	0.047	887		tausw14	0.0467	1301			Amino Acid Composition	DPC	QA		0	0	0	0
VK	0.0446	579		taugrant21	0.0514	1075		DK	0.0468	1147		taugrant14	0.0467	888			Amino Acid Composition	DPC	QC		0	0	0	0
WP	0.0442	1205		tausw21	0.0514	1469		tausw12	0.0468	1266		MoranAuto_Polarizability23	0.0465	1174			Amino Acid Composition	DPC	QE		0	0	0	0
APAAC5	0.0436	178		taugrant22	0.0514	1076		taugrant12	0.0468	894		QSOSW11	0.0463	565			Amino Acid Composition	DPC	QD		0	0	0	0
QSOSW4	0.0436	1274		tausw22	0.0514	882		tausw21	0.0467	1469		QSOgrant11	0.0463	951			Amino Acid Composition	DPC	QG		0	0	0	0
QSOgrant4	0.0436	343		VH	0.0512	577		taugrant21	0.0467	1075		_HydrophobicityD1100	0.0458	442			Amino Acid Composition	DPC	QF		0	0	0	0
QSOgrant9	0.0429	1426		R	0.0509	1120		QSOgrant14	0.0465	1437		_SolventAccessibilityD2100	0.0458	44			Amino Acid Composition	DPC	QI		0	0	0	0
QSOSW9	0.0429	1422		tausw1	0.0509	102		QSOSW14	0.0465	750		tausw38	0.045	103			Amino Acid Composition	DPC	QH		0.0486	0.0557	0.1136	0.1123
QL	0.0416	368		taugrant1	0.0509	984		taugrant2	0.0465	987		taugrant38	0.045	1444			Amino Acid Composition	DPC	QK		0	0.0169	0	0.0171
HI	0.0412	668		tausw8	0.0503	78		tausw2	0.0465	92		PAAC5	0.045	633			Amino Acid Composition	DPC	QM		0	0	0	0
QSOgrant14	0.0409	1437		taugrant8	0.0503	978		CC	0.0464	511		MoranAuto_ResidueVol23	0.0449	1481			Amino Acid Composition	DPC	QL		0.041	0.0416	0.041	0.0421
QSOSW14	0.0409	750		APAAC2	0.0502	179		tausw4	0.0463	90		RE	0.0447	1015			Amino Acid Composition	DPC	QN		0	0	0	0
APAAC9	0.0397	174		taugrant20	0.0501	1074		taugrant4	0.0463	981		APAAC9	0.0446	174			Amino Acid Composition	DPC	RN		0	0	0	0
PAAC5	0.0377	633		tausw20	0.0501	849		CG	0.0461	515		_ChargeC2	0.0435	1129			Amino Acid Composition	DPC	RK		0	0	0	0
_PolarizabilityD1001	0.0369	714		taugrant38	0.0501	1444		WR	0.046	1203		LP	0.0435	155			Amino Acid Composition	DPC	DM		0.0184	0.0225	0.0209	0.0251
TC	0.0364	772		tausw38	0.0501	103		HC	0.0454	752		RF	0.0433	1016			Amino Acid Composition	DPC	CK		0	0	0	0
H	0.0363	1220		taugrant44	0.0501	1311		_PolarizabilityD1001	0.0443	714		PAAC10	0.0431	1299			Amino Acid Composition	DPC	CI		0	0	0	0
CG	0.0361	515		tausw44	0.0501	321		tausw32	0.0443	98		GF	0.0431	32			Amino Acid Composition	DPC	CH		0.0142	0	0.0761	0
PAAC9	0.0353	621		tausw9	0.05	338		taugrant32	0.0443	1286		LH	0.0429	148			Amino Acid Composition	DPC	CN		0	0	0	0
C	0.0345	465		taugrant9	0.05	977		tausw22	0.0441	882		taugrant3	0.0427	986			Amino Acid Composition	DPC	CM		0.0142	0	0.1837	0
tausw10	0.0344	1264		tausw14	0.0495	1301		taugrant22	0.0441	1076		tausw3	0.0427	93			Amino Acid Composition	DPC	CC		0.0464	0.0511	0.102	0.0638
taugrant10	0.0344	892		taugrant14	0.0495	888		KF	0.0441	1125		SA	0.0426	120			Amino Acid Composition	DPC	CG		0.0461	0.0361	0.1048	0.0786
AH	0.0343	781		tausw12	0.0493	1266		taugrant20	0.0439	1074		_PolarizabilityD2050	0.0425	1005			Amino Acid Composition	DPC	CE		0	0	0	0
KV	0.034	1140		taugrant12	0.0493	894		tausw20	0.0439	849		taugrant5	0.0423	1055			Amino Acid Composition	DPC	CY		0.0358	0	0.0523	0
_ChargeC2	0.034	1129		H	0.0493	1220		VK	0.0432	579		tausw5	0.0423	62			Amino Acid Composition	DPC	CS		0.0253	0.0239	0.1039	0.0982
SH	0.0338	115		PAAC2	0.0488	626		APAAC9	0.0431	174		_HydrophobicityD3025	0.0422	1434			Amino Acid Composition	DPC	CR		0	0	0	0
taugrant24	0.0338	1078		PAAC9	0.0486	621		PAAC5	0.043	633		taugrant33	0.0418	1285			Amino Acid Composition	DPC	CP		0	0	0	0
tausw23	0.0338	1471		QSOgrant16	0.0484	947		H	0.0429	1220		tausw33	0.0418	99			Amino Acid Composition	DPC	CW		0	0	0	0
tausw24	0.0338	897		QSOSW16	0.0484	1057		QSOSW2	0.0428	1272		QSOgrant6	0.0415	1492			Amino Acid Composition	DPC	CV		0	0.0173	0	0.0325
taugrant23	0.0338	1077		_PolarizabilityD1001	0.0482	714		QSOgrant2	0.0428	490		QSOSW6	0.0415	1276			Amino Acid Composition	DPC	CT		0	0	0	0
taugrant40	0.0334	70		QSOSW5	0.048	1273		C	0.0425	465		GearyAuto_ResidueASA21	0.0414	535			Amino Acid Composition	DPC	HF		0	0	0	0
tausw16	0.0334	1262		QSOgrant5	0.048	345		GI	0.0418	41		RT	0.0412	1006			Amino Acid Composition	DPC	HD		0	0	0	0
tausw17	0.0334	1263		taugrant3	0.0476	986		taugrant16	0.0414	890		IR	0.0411	1346			Amino Acid Composition	DPC	VA		0.0304	0	0.0205	0
taugrant16	0.0334	890		tausw3	0.0476	93		tausw16	0.0414	1262		QL	0.041	368			Amino Acid Composition	DPC	VC		0	0	0	0
taugrant17	0.0334	889		APAAC5	0.0475	178		QL	0.041	368		taugrant18	0.0408	896			Amino Acid Composition	DPC	VD		0	0	0	0
tausw40	0.0334	319		tausw10	0.0475	1264		_PolarizabilityD3100	0.0405	788		tausw18	0.0408	1296			Amino Acid Composition	DPC	VE		0	0	0	0
KP	0.0334	1138		taugrant10	0.0475	892		_NormalizedVDWVD3100	0.0405	1030		_PolarityC1	0.0406	810			Amino Acid Composition	DPC	VF		0.0305	0	0.0287	0
_HydrophobicityC1	0.0334	1224		V	0.0474	101		_HydrophobicityD3025	0.0405	1434		_SolventAccessibilityC3	0.0404	713			Amino Acid Composition	DPC	VG		0	0	0	0
_SolventAccessibilityC2	0.0334	712		taugrant24	0.047	1078		PAAC9	0.0396	621		tausw30	0.0403	100			Amino Acid Composition	DPC	VH		0.0314	0.0305	0.0584	0.0512
QSOgrant1	0.0329	356		tausw23	0.047	1471		APAAC5	0.0379	178		taugrant30	0.0403	1288			Amino Acid Composition	DPC	VI		0	0	0	0
QSOSW1	0.0329	1270		taugrant23	0.047	1077		QP	0.0372	349		RH	0.0402	1026			Amino Acid Composition	DPC	VK		0.0432	0.0446	0.0355	0.0377
taugrant31	0.0328	1287		tausw24	0.047	897		HG	0.0364	761		_PolarityC3	0.0402	812			Amino Acid Composition	DPC	VL		0	0	0	0
tausw31	0.0328	815		taugrant40	0.0468	70		MK	0.0364	911		_HydrophobicityC1	0.04	1224			Amino Acid Composition	DPC	VM		0.0173	0.0196	0.0189	0.0212
YI	0.0324	952		tausw40	0.0468	319		DP	0.036	1164		_SolventAccessibilityC2	0.04	712			Amino Acid Composition	DPC	VN		0	0	0	0
QSOgrant2	0.0322	490		tausw16	0.0468	1262		RY	0.036	1013		tausw40	0.0396	319			Amino Acid Composition	DPC	VP		0	0	0	0
QSOSW2	0.0322	1272		taugrant17	0.0468	889		CY	0.0358	519		taugrant40	0.0396	70			Amino Acid Composition	DPC	VQ		0.019	0	0.0392	0
tausw2	0.0322	92		tausw17	0.0468	1263		QSOgrant1	0.0353	356		taugrant25	0.0393	1079			Amino Acid Composition	DPC	VR		0	0	0	0
taugrant2	0.0322	987		taugrant16	0.0468	890		QSOSW1	0.0353	1270		tausw25	0.0393	885			Amino Acid Composition	DPC	VS		0	0	0	0
GearyAuto_Mutability27	0.0319	1192		tausw31	0.0462	815		EK	0.0348	266		_PolarityD1025	0.0393	1058			Amino Acid Composition	DPC	VT		0	0	0	0
tausw32	0.0319	98		taugrant31	0.0462	1287		GearyAuto_Hydrophobicity23	0.0346	451		QSOgrant14	0.0392	1437			Amino Acid Composition	DPC	VV		0	0	0	0
taugrant32	0.0319	1286		QSOSW9	0.0462	1422		SR	0.0341	107		QSOSW14	0.0392	750			Amino Acid Composition	DPC	VW		0.015	0	0.0193	0
_PolarityD1025	0.0315	1058		QSOgrant9	0.0462	1426		HI	0.0341	668		VQ	0.0392	584			Amino Acid Composition	DPC	VY		0	0	0	0
GM	0.0314	38		QSOgrant2	0.0457	490		MoranAuto_FreeEnergy3	0.0337	998		taugrant17	0.0392	889			Amino Acid Composition	DPC	MY		0.0109	0	0.0359	0
DP	0.0314	1164		tausw2	0.0457	92		SP	0.0322	109		tausw17	0.0392	1263			Amino Acid Composition	DPC	WN		0	0	0	0
HC	0.0313	752		QSOSW2	0.0457	1272		M	0.032	341		tausw24	0.0391	897			Amino Acid Composition	DPC	HY		0	0	0	0
_NormalizedVDWVD2100	0.0311	1461		taugrant2	0.0457	987		VH	0.0314	577		taugrant24	0.0391	1078			Amino Acid Composition	DPC	HR		0.0584	0.0657	0.0477	0.0536
GearyAuto_Polarizability23	0.031	1098		taugrant32	0.0455	1286		PD	0.0314	1245		TD	0.0391	770			Amino Acid Composition	DPC	HS		0.0136	0	0.0217	0
tausw25	0.0306	885		tausw32	0.0455	98		TC	0.0309	772		MoranAuto_AvFlexibility1	0.0383	1333			Amino Acid Composition	DPC	HP		0	0	0	0
taugrant25	0.0306	1079		PAAC5	0.0445	633		NC	0.0308	1472		QSOSW4	0.0383	1274			Amino Acid Composition	DPC	HQ		0	0	0	0
VH	0.0305	577		tausw25	0.0445	885		PS	0.0308	1234		QSOgrant4	0.0383	343			Amino Acid Composition	DPC	HV		0.0163	0.0177	0.0271	0.028
taugrant20	0.03	1074		taugrant25	0.0445	1079		_PolarizabilityD3075	0.0308	1423		taugrant31	0.0382	1287			Amino Acid Composition	DPC	HW		0	0	0	0
tausw20	0.03	849		_SecondaryStrD1100	0.0437	1219		_NormalizedVDWVD3075	0.0308	982		tausw31	0.0382	815			Amino Acid Composition	DPC	HT		0	0	0	0
IE	0.0295	1359		QSOgrant1	0.0433	356		VF	0.0305	575		tausw19	0.0381	1259			Amino Acid Composition	DPC	HK		0	0	0	0
MoranAuto_Hydrophobicity20	0.0292	131		QSOSW1	0.0433	1270		VA	0.0304	571		taugrant19	0.0381	895			Amino Acid Composition	DPC	HH		0.0206	0	0.0619	0
QSOSW15	0.0292	552		_SecondaryStrD2001	0.0428	1401		GearyAuto_ResidueASA20	0.03	534		taugrant23	0.0381	1077			Amino Acid Composition	DPC	HI		0.0341	0.0412	0.11	0.0775
QSOgrant15	0.0292	1438		QL	0.0421	368		MoranAuto_Hydrophobicity30	0.0297	339		tausw23	0.0381	1471			Amino Acid Composition	DPC	HN		0	0	0	0
GearyAuto_FreeEnergy25	0.0292	205		PAAC10	0.0421	1299		QSOgrant6	0.0292	1492		tausw10	0.0378	1264			Amino Acid Composition	DPC	HL		0	0	0	0
_ChargeD1001	0.0284	744		QSOSW8	0.042	1278		QSOSW6	0.0292	1276		taugrant10	0.0378	892			Amino Acid Composition	DPC	HM		0	0	0	0
QP	0.0282	349		QSOgrant8	0.042	1421		_ChargeD1075	0.029	1206		tausw27	0.0376	1102			Amino Acid Composition	DPC	HA		0	0.094	0	0.061
_ChargeD3050	0.0276	1101		_HydrophobicityD1100	0.0418	442		GearyAuto_FreeEnergy16	0.0289	1527		taugrant27	0.0376	1081			Amino Acid Composition	DPC	QR		0	0	0	0
QSOSW16	0.0275	1057		_SolventAccessibilityD2100	0.0418	44		WV	0.028	1200		taugrant26	0.0376	1080			Amino Acid Composition	DPC	TW		0.0166	0.02	0.1117	0.1191
QSOgrant16	0.0275	947		TS	0.0416	759		QSOSW49	0.028	163		tausw26	0.0376	819			Amino Acid Composition	DPC	HC		0.0454	0.0313	0.2709	0.1255
PG	0.0274	1244		RF	0.0414	1016		QSOgrant49	0.028	832		taugrant37	0.0375	1449			Amino Acid Composition	DPC	TY		0	0	0	0
GearyAuto_ResidueASA20	0.0274	534		RE	0.0412	1015		GG	0.0278	31		tausw37	0.0375	95			Amino Acid Composition	DPC	TV		0	0	0	0
_PolarityD3001	0.0272	1318		EK	0.0411	266		IR	0.0277	1346		tausw29	0.0374	1059			Amino Acid Composition	DPC	TT		0	0	0	0
_NormalizedVDWVD3075	0.0271	982		IR	0.0409	1346		PAAC2	0.0276	626		taugrant29	0.0374	1073			Amino Acid Composition	DPC	TR		0	0	0	0
_PolarizabilityD3075	0.0271	1423		MoranAuto_Mutability27	0.0409	1525		_SolventAccessibilityD1001	0.0275	1230		QSOgrant16	0.0372	947			Amino Acid Composition	DPC	TS		0	0.0499	0	0.0416
PQ	0.0267	1236		GearyAuto_Mutability25	0.0402	847		APAAC15	0.0274	1382		QSOSW16	0.0372	1057			Amino Acid Composition	DPC	TP		0	0	0	0
MoranAuto_Polarizability20	0.0264	741		_PolarityC3	0.0398	812		GearyAuto_FreeEnergy25	0.0272	205		tausw13	0.0372	1267			Amino Acid Composition	DPC	HG		0.0364	0.0453	0.0926	0.0365
YA	0.0263	959		GF	0.0395	32		KV	0.027	1140		taugrant13	0.0372	893			Amino Acid Composition	DPC	TN		0.0137	0	0.0137	0
_SolventAccessibilityD1001	0.0262	1230		_ChargeD1001	0.0394	744		EW	0.0269	282		_SecondaryStrD2075	0.0372	494			Amino Acid Composition	DPC	TL		0	0	0	0
MoranAuto_Hydrophobicity30	0.0262	339		RH	0.0394	1026		PG	0.0267	1244		GY	0.0371	29			Amino Acid Composition	DPC	TM		0	0	0	0
_PolarizabilityD2001	0.026	77		SA	0.0389	120		GF	0.0267	32		_PolarizabilityD3100	0.0367	788			Amino Acid Composition	DPC	TH		0.0145	0	0.0896	0
_ChargeD1075	0.0259	1206		LK	0.0389	147		R	0.0263	1120		_NormalizedVDWVD3100	0.0367	1030			Amino Acid Composition	DPC	TI		0.0136	0	0.0136	0
_SolventAccessibilityD1025	0.0259	816		DK	0.0382	1147		FR	0.026	929		GearyAuto_FreeEnergy16	0.0366	1527			Amino Acid Composition	DPC	TF		0	0.0157	0	0.0229
WV	0.0254	1200		_SolventAccessibilityD3075	0.0382	257		QSOSW15	0.0259	552		I	0.0363	1343			Amino Acid Composition	DPC	TG		0	0	0	0
GearyAuto_Mutability29	0.0251	1190		VK	0.0377	579		QSOgrant15	0.0259	1438		APAAC2	0.0363	179			Amino Acid Composition	DPC	TD		0.071	0	0.0391	0
GL	0.025	39		_PolarityD1025	0.0376	1058		QSOSW4	0.0256	1274		GearyAuto_Hydrophobicity23	0.0362	451			Amino Acid Composition	DPC	HE		0	0	0	0
M	0.025	341		C	0.0376	465		QSOgrant4	0.0256	343		taugrant21	0.0362	1075			Amino Acid Composition	DPC	TC		0.0309	0.0364	0.1435	0.0731
MoranAuto_ResidueASA20	0.0242	419		HG	0.0365	761		_SolventAccessibilityC1	0.0253	711		tausw21	0.0362	1469			Amino Acid Composition	DPC	TA		0	0	0	0
_NormalizedVDWVD2001	0.024	965		AH	0.0363	781		CS	0.0253	520		tausw15	0.036	1261			Amino Acid Composition	DPC	AA		0	0	0	0
CS	0.0239	520		QSOSW15	0.0361	552		DH	0.0252	1148		taugrant15	0.036	887			Amino Acid Composition	DPC	AC		0	0	0	0
_SolventAccessibilityD3075	0.0238	257		QSOgrant15	0.0361	1438		_SolventAccessibilityD1025	0.025	816		MY	0.0359	594			Amino Acid Composition	DPC	AD		0	0	0	0
YP	0.0237	968		_PolarityD3001	0.0361	1318		PAAC12	0.025	1302		taugrant2	0.0358	987			Amino Acid Composition	DPC	AG		0	0	0	0
RT	0.0237	1006		_SolventAccessibilityC3	0.0358	713		LK	0.0249	147		tausw2	0.0358	92			Amino Acid Composition	DPC	AF		0	0	0	0
KG	0.0233	1124		QSOSW17	0.0357	555		_ChargeD3050	0.0248	1101		QSOSW9	0.0357	1422			Amino Acid Composition	DPC	AI		0	0	0	0
APAAC15	0.0232	1382		QSOgrant17	0.0357	715		IE	0.0246	1359		QSOgrant9	0.0357	1426			Amino Acid Composition	DPC	AH		0.0163	0.0343	0.0347	0.0363
II	0.0232	1350		RC	0.0354	1293		_SecondaryStrD3001	0.0245	410		KP	0.0357	1138			Amino Acid Composition	DPC	AK		0	0	0	0
RH	0.0231	1026		_ChargeD1075	0.0352	1206		YA	0.0243	959		MoranAuto_Polarizability21	0.0356	742			Amino Acid Composition	DPC	AM		0	0	0	0
EW	0.0231	282		SH	0.0351	115		GearyAuto_Polarizability21	0.0237	1100		tausw4	0.0355	90			Amino Acid Composition	DPC	AL		0.0152	0	0.0183	0
GG	0.0231	31		_PolarizabilityD2001	0.0351	77		K	0.0234	65		taugrant4	0.0355	981			Amino Acid Composition	DPC	AN		0	0.0197	0	0.0198
QSOSW44	0.023	166		MoranAuto_Hydrophobicity20	0.0344	131		NA	0.0234	1470		VK	0.0355	579			Amino Acid Composition	DPC	AW		0	0	0	0
QSOgrant44	0.023	840		QSOSW14	0.0343	750		PAAC20	0.0233	799		tausw32	0.0354	98			Amino Acid Composition	DPC	AY		0	0	0	0
PAAC13	0.0229	634		QSOgrant14	0.0343	1437		GearyAuto_Polarizability23	0.0231	1098		taugrant32	0.0354	1286			Amino Acid Composition	DPC	WM		0.0117	0	0.0218	0
GearyAuto_Steric25	0.0228	87		GearyAuto_Mutability29	0.0339	1190		MoranAuto_FreeEnergy16	0.0229	729		QSOgrant5	0.0354	345			Amino Acid Composition	DPC	WK		0	0	0	0
_PolarityD2100	0.0228	453		GearyAuto_FreeEnergy25	0.0338	205		GearyAuto_Mutability27	0.0228	1192		QSOSW5	0.0354	1273			Amino Acid Composition	DPC	AR		0	0.018	0	0.1385
DM	0.0225	502		SI	0.0335	114		YF	0.0223	964		taugrant12	0.0354	894			Amino Acid Composition	DPC	WQ		0	0	0	0
_SecondaryStrD3001	0.0225	410		CV	0.0325	525		_ChargeD1001	0.0222	744		tausw12	0.0354	1266			Amino Acid Composition	DPC	ME		0	0	0	0
P	0.0224	851		QSOSW12	0.0317	846		RH	0.0222	1026		DK	0.0353	1147			Amino Acid Composition	DPC	MD		0	0.0479	0	0.0758
PAAC12	0.0221	1302		QSOgrant12	0.0317	1439		_SolventAccessibilityD2075	0.0221	250		tausw22	0.0349	882			Amino Acid Composition	DPC	MG		0	0	0	0
GearyAuto_Hydrophobicity20	0.022	450		WV	0.0315	1200		_HydrophobicityD1075	0.0221	1111		taugrant22	0.0349	1076			Amino Acid Composition	DPC	MF		0	0	0	0
WR	0.0218	1203		S	0.0311	1256		GearyAuto_ResidueVol23	0.0219	399		GearyAuto_Hydrophobicity29	0.0347	443			Amino Acid Composition	DPC	MA		0.0148	0.0157	0.0149	0.0169
FR	0.0217	929		GearyAuto_ResidueASA20	0.031	534		_PolarityD1025	0.0218	1058		AH	0.0347	781			Amino Acid Composition	DPC	MC		0	0	0	0
QSOSW3	0.0217	1271		KP	0.0309	1138		GearyAuto_FreeEnergy20	0.0218	208		QSOgrant8	0.0345	1421			Amino Acid Composition	DPC	MM		0	0	0	0
QSOgrant3	0.0217	366		_SolventAccessibilityD1001	0.0303	1230		YN	0.0217	958		QSOSW8	0.0345	1278			Amino Acid Composition	DPC	ML		0	0	0	0
GearyAuto_Polarizability20	0.0216	226		IE	0.0301	1359		V	0.0217	101		taugrant20	0.0344	1074			Amino Acid Composition	DPC	MN		0.0142	0.0145	0.0162	0.0165
_SolventAccessibilityC1	0.0215	711		MoranAuto_ResidueVol20	0.0301	1484		RT	0.0215	1006		tausw20	0.0344	849			Amino Acid Composition	DPC	MI		0	0	0	0
V	0.0213	101		MoranAuto_Polarizability20	0.0293	741		ES	0.0214	286		KG	0.0343	1124			Amino Acid Composition	DPC	MH		0	0	0	0
QSOSW10	0.0207	570		FM	0.0293	945		_PolarizabilityD2050	0.0214	1005		WV	0.0342	1200			Amino Acid Composition	DPC	MK		0.0364	0	0.027	0
QSOgrant10	0.0207	1441		MoranAuto_FreeEnergy25	0.0292	1379		APAAC12	0.0214	1387		GearyAuto_ResidueVol21	0.0336	397			Amino Acid Composition	DPC	MT		0.015	0	0.0169	0
QSOSW17	0.0206	555		SP	0.029	109		_PolarityD3001	0.0211	1318		FR	0.0333	929			Amino Acid Composition	DPC	MW		0	0	0	0
QSOgrant17	0.0206	715		_SolventAccessibilityC2	0.0289	712		_PolarityD2100	0.0211	453		GearyAuto_ResidueASA20	0.0332	534			Amino Acid Composition	DPC	MV		0	0.0149	0	0.0155
PAAC15	0.0204	540		_HydrophobicityC1	0.0289	1224		MoranAuto_ResidueASA20	0.021	419		PE	0.0331	1246			Amino Acid Composition	DPC	MQ		0	0	0	0
APAAC16	0.0204	1383		MoranAuto_Hydrophobicity30	0.0287	339		QSOgrant16	0.0209	947		MoranAuto_Hydrophobicity30	0.0331	339			Amino Acid Composition	DPC	MP		0	0	0	0
MoranAuto_Steric27	0.0201	428		RL	0.0286	1294		QSOSW16	0.0209	1057		GearyAuto_FreeEnergy25	0.033	205			Amino Acid Composition	DPC	MS		0.02	0.02	0.0201	0.02
QSOSW12	0.0201	846		FR	0.0285	929		HH	0.0206	667		MoranAuto_FreeEnergy20	0.0327	1376			Amino Acid Composition	DPC	MR		0	0	0	0
QSOgrant12	0.0201	1439		_SecondaryStrD3001	0.0284	410		P	0.0206	851		PAAC2	0.0326	626			Amino Acid Composition	DPC	FP		0	0	0	0
_NormalizedVDWVD2025	0.02	1405		QSOgrant10	0.0284	1441		MoranAuto_Polarizability20	0.0205	741		RY	0.0324	1013			Amino Acid Composition	DPC	FQ		0	0	0	0
TW	0.02	751		QSOSW10	0.0284	570		_NormalizedVDWVD1075	0.0205	1		KF	0.0323	1125			Amino Acid Composition	DPC	FR		0.026	0.0217	0.0333	0.0285
_SecondaryStrD2001	0.02	1401		_NormalizedVDWVD2001	0.0283	965		GearyAuto_ResidueASA21	0.0204	535		FM	0.0322	945			Amino Acid Composition	DPC	FS		0	0	0	0
MS	0.02	918		HV	0.028	662		GearyAuto_ResidueVol20	0.0203	396		EK	0.0321	266			Amino Acid Composition	DPC	FT		0	0	0	0
PAAC20	0.02	799		GM	0.0279	38		MoranAuto_Polarizability21	0.0202	742		_SolventAccessibilityD1001	0.0321	1230			Amino Acid Composition	DPC	FV		0	0	0	0
MoranAuto_Mutability27	0.0198	1525		GearyAuto_FreeEnergy16	0.0278	1527		MS	0.02	918		taugrant16	0.032	890			Amino Acid Composition	DPC	FW		0	0	0	0
APAAC17	0.0198	1384		APAAC16	0.0276	1383		_ChargeC2	0.02	1129		tausw16	0.032	1262			Amino Acid Composition	DPC	FY		0	0	0	0
_NormalizedVDWVD1075	0.0197	1		MoranAuto_FreeEnergy19	0.0273	724		I	0.0199	1343		MoranAuto_ResidueVol20	0.0318	1484			Amino Acid Composition	DPC	FA		0	0	0	0
AN	0.0197	785		GearyAuto_Hydrophobicity20	0.0272	450		MoranAuto_ResidueVol20	0.0198	1484		R	0.0317	1120			Amino Acid Composition	DPC	FC		0	0	0	0
MoranAuto_FreeEnergy25	0.0197	1379		QSOSW3	0.027	1271		GearyAuto_Polarizability20	0.0198	226		DH	0.0316	1148			Amino Acid Composition	DPC	FD		0	0	0	0
PD	0.0196	1245		QSOgrant3	0.027	366		WL	0.0198	1169		QSOSW2	0.0313	1272			Amino Acid Composition	DPC	FE		0	0	0	0
VM	0.0196	581		39	0.027			MoranAuto_FreeEnergy20	0.0196	1376		QSOgrant2	0.0313	490			Amino Acid Composition	DPC	FF		0	0	0	0
K	0.0194	65		YI	0.027	952		MoranAuto_Hydrophobicity20	0.0196	131		QSOgrant49	0.0312	832			Amino Acid Composition	DPC	FG		0	0	0	0
GF	0.0193	32		PAAC12	0.0266	1302		PAAC13	0.0196	634		QSOSW49	0.0312	163			Amino Acid Composition	DPC	FH		0.0131	0	0.0495	0
S	0.0192	1256		MoranAuto_ResidueASA20	0.0265	419		AV	0.0195	1460		_ChargeD1001	0.0312	744			Amino Acid Composition	DPC	FI		0	0	0	0
MoranAuto_ResidueVol20	0.0192	1484		YA	0.0265	959		PAAC15	0.0195	540		GI	0.0311	41			Amino Acid Composition	DPC	FK		0	0	0	0
PAAC10	0.0191	1299		_SolventAccessibilityD1025	0.0263	816		PAAC10	0.0194	1299		TE	0.0309	1408			Amino Acid Composition	DPC	FL		0	0	0	0
GearyAuto_Steric27	0.0191	85		MoranAuto_ResidueASA23	0.0254	420		_SolventAccessibilityC3	0.0194	713		_ChargeD1075	0.0303	1206			Amino Acid Composition	DPC	FM		0.0192	0.0176	0.0322	0.0293
_SecondaryStrD3100	0.019	1323		_SecondaryStrD3100	0.0254	1323		S	0.0193	1256		PAAC24	0.0303	803			Amino Acid Composition	DPC	FN		0	0	0	0
GearyAuto_AvFlexibility19	0.019	1110		DM	0.0251	502		_PolarizabilityD2001	0.0193	77		GearyAuto_ResidueVol20	0.0298	396			Amino Acid Composition	DPC	YY		0	0	0	0
GearyAuto_FreeEnergy16	0.0189	1527		QSOgrant7	0.025	1494		PQ	0.0193	1236		GearyAuto_FreeEnergy12	0.0297	1523			Amino Acid Composition	DPC	YI		0	0.0324	0	0.027
_SolventAccessibilityC3	0.0186	713		QSOSW7	0.025	1275		II	0.0192	1350		S	0.0294	1256			Amino Acid Composition	DPC	YH		0	0	0	0
RE	0.0186	1015		_ChargeC2	0.0244	1129		FM	0.0192	945		GearyAuto_FreeEnergy20	0.0292	208			Amino Acid Composition	DPC	YK		0.0125	0	0.0127	0
YF	0.0185	964		GearyAuto_Steric27	0.0244	85		GearyAuto_Hydrophobicity30	0.0192	222		_SecondaryStrD3001	0.0291	410			Amino Acid Composition	DPC	YM		0.0148	0.0146	0.0191	0.0191
MoranAuto_Hydrophobicity1	0.0185	1090		_NormalizedVDWVD1075	0.024	1		LG	0.019	136		LK	0.0289	147			Amino Acid Composition	DPC	YL		0	0	0	0
RL	0.0185	1294		KG	0.0239	1124		VQ	0.019	584		QSOSW1	0.0288	1270			Amino Acid Composition	DPC	YN		0.0217	0.0145	0.0224	0.0149
MoranAuto_AvFlexibility20	0.0183	51		GearyAuto_FreeEnergy20	0.0239	208		_PolarityC1	0.0189	810		QSOgrant1	0.0288	356			Amino Acid Composition	DPC	YA		0.0243	0.0263	0.0245	0.0265
RR	0.0183	1011		APAAC15	0.0235	1382		MoranAuto_ResidueASA21	0.0189	418		_PolarityD3001	0.0288	1318			Amino Acid Composition	DPC	YC		0	0	0	0
GearyAuto_ResidueVol23	0.0182	399		QSOSW44	0.0234	166		GC	0.0188	35		VF	0.0287	575			Amino Acid Composition	DPC	YE		0	0	0	0
SS	0.0182	106		QSOgrant44	0.0234	840		GearyAuto_ResidueVol21	0.0188	397		NC	0.0287	1472			Amino Acid Composition	DPC	YD		0.0133	0	0.0146	0
AR	0.018	879		II	0.0233	1350		QSOSW21	0.0188	644		CL	0.0282	1511			Amino Acid Composition	DPC	YG		0.0129	0	0.0137	0
MoranAuto_ResidueASA23	0.018	420		GG	0.0233	31		QSOgrant21	0.0188	550		GG	0.028	31			Amino Acid Composition	DPC	YF		0.0223	0.0185	0.0228	0.0192
HV	0.0177	662		K	0.0232	65		_PolarityD3075	0.0188	1269		MoranAuto_Steric23	0.0278	424			Amino Acid Composition	DPC	YQ		0	0	0	0
FM	0.0176	945		_PolarityD2100	0.0232	453		_SecondaryStrD3100	0.0188	1323		MoranAuto_FreeEnergy16	0.0277	729			Amino Acid Composition	DPC	YP		0.017	0.0237	0.1012	0.0521
WL	0.0176	1169		KV	0.0231	1140		WD	0.0185	1187		APAAC15	0.0276	1382			Amino Acid Composition	DPC	YS		0	0	0	0
GearyAuto_FreeEnergy20	0.0174	208		MoranAuto_ResidueASA18	0.0231	665		NT	0.0185	1489		MoranAuto_Mutability17	0.0272	487			Amino Acid Composition	DPC	YR		0	0	0	0
MoranAuto_Polarizability18	0.0174	1391		P	0.0229	851		KK	0.0184	1128		HV	0.0271	662			Amino Acid Composition	DPC	YT		0	0	0	0
KK	0.0174	1128		TF	0.0229	768		DM	0.0184	502		QSOgrant15	0.027	1438			Amino Acid Composition	DPC	YW		0	0	0	0
MoranAuto_FreeEnergy19	0.0173	724		MoranAuto_AvFlexibility20	0.0228	51		PAAC24	0.0182	803		QSOSW15	0.027	552			Amino Acid Composition	DPC	YV		0	0	0	0
QSOSW7	0.0173	1275		GearyAuto_Polarizability20	0.0228	226		GearyAuto_FreeEnergy23	0.0182	211		MK	0.027	911			Amino Acid Composition	DPC	NV		0	0	0	0
QSOgrant7	0.0173	1494		VM	0.0212	581		_SolventAccessibilityT23	0.0178	1509		PAAC12	0.0266	1302			Amino Acid Composition	DPC	LA		0	0	0	0
CV	0.0173	525		WL	0.0209	1169		_SecondaryStrD1075	0.0178	503		RA	0.0263	1019			Amino Acid Composition	DPC	RT		0.0215	0.0237	0.0412	0.0521
MoranAuto_ResidueASA18	0.0172	665		PAAC15	0.0205	540		MoranAuto_Steric23	0.0178	424		_HydrophobicityD1025	0.0262	749			Amino Acid Composition	DPC	RV		0	0	0	0
MoranAuto_Hydrophobicity16	0.0169	856		MoranAuto_Steric27	0.0202	428		PAAC22	0.0178	1514		_SolventAccessibilityD2025	0.0262	717			Amino Acid Composition	DPC	RW		0	0	0	0
QK	0.0169	365		MS	0.02	918		GearyAuto_Mutability29	0.0177	1190		_NormalizedVDWVD1075	0.0262	1			Amino Acid Composition	DPC	RP		0	0	0	0
GearyAuto_Mutability25	0.0168	847		AN	0.0198	785		_NormalizedVDWVT23	0.0176	548		QSOSW21	0.026	644			Amino Acid Composition	DPC	RQ		0	0	0	0
RC	0.0166	1293		MoranAuto_Hydrophobicity1	0.0192	1090		MoranAuto_Polarizability23	0.0176	1174		QSOgrant21	0.026	550			Amino Acid Composition	DPC	RR		0.0154	0.0183	0.0227	0.0897
SP	0.0163	109		YF	0.0192	964		MoranAuto_FreeEnergy25	0.0175	1379		_PolarizabilityD2001	0.0259	77			Amino Acid Composition	DPC	RS		0	0	0	0
_PolarityC3	0.0162	812		YM	0.0191	956		MoranAuto_Mutability17	0.0175	487		QSOgrant7	0.0257	1494			Amino Acid Composition	DPC	RY		0.036	0	0.0324	0
PY	0.0162	1240		LV	0.0183	150		MoranAuto_Mutability24	0.0174	249		QSOSW7	0.0257	1275			Amino Acid Composition	DPC	RD		0	0	0	0
KI	0.0162	1130		MoranAuto_Polarizability18	0.018	1391		VM	0.0173	581		_SolventAccessibilityD1025	0.0255	816			Amino Acid Composition	DPC	RE		0.0504	0.0186	0.0447	0.0412
LV	0.016	150		KK	0.018	1128		MoranAuto_Hydrophobicity1	0.0171	1090		GearyAuto_FreeEnergy23	0.0254	211			Amino Acid Composition	DPC	RF		0.0822	0.0761	0.0433	0.0414
IP	0.016	1344		NW	0.018	1143		YP	0.017	968		MoranAuto_FreeEnergy25	0.0254	1379			Amino Acid Composition	DPC	RG		0	0	0	0
KF	0.0158	1125		PY	0.0171	1240		GearyAuto_Hydrophobicity1	0.0168	793		IE	0.0251	1359			Amino Acid Composition	DPC	RA		0.0152	0	0.0263	0
TF	0.0157	768		QK	0.0171	365		QSOSW7	0.0167	1275		K	0.025	65			Amino Acid Composition	DPC	RH		0.0222	0.0231	0.0402	0.0394
MA	0.0157	904		MA	0.0169	904		QSOgrant7	0.0167	1494		_SolventAccessibilityD2075	0.0249	250			Amino Acid Composition	DPC	NG		0	0	0	0
MV	0.0149	915		MN	0.0165	908		LV	0.0167	150		_HydrophobicityD1075	0.0249	1111			Amino Acid Composition	DPC	NY		0	0	0	0
YM	0.0146	956		KI	0.0165	1130		_SecondaryStrD2075	0.0166	494		P	0.0249	851			Amino Acid Composition	DPC	KC		0	0	0	0
YN	0.0145	958		KF	0.0158	1125		_PolarityD2025	0.0166	746		_NormalizedVDWVD2001	0.0247	965			Amino Acid Composition	DPC	KA		0	0	0	0
MN	0.0145	908		MV	0.0155	915		LH	0.0166	148		_SecondaryStrD3100	0.0245	1323			Amino Acid Composition	DPC	KG		0.0553	0.0233	0.0343	0.0239
NW	0.0128	1143		YN	0.0149	958		TW	0.0166	751		YA	0.0245	959			Amino Acid Composition	DPC	KF		0.0441	0.0158	0.0323	0.0158
GearyAuto_Hydrophobicity21	0	449		_NormalizedVDWVD3050	0	599		SI	0.0166	114		PAAC15	0.0243	540			Amino Acid Composition	DPC	KE		0	0	0	0
MoreauBrotoAuto_Polarizability18	0	629		GearyAuto_Hydrophobicity24	0	446		GearyAuto_Mutability7	0.0166	457		MoranAuto_ResidueVol21	0.0243	1483			Amino Acid Composition	DPC	KD		0	0	0	0
PAAC4	0	632		MoranAuto_ResidueVol8	0	600		QSOgrant24	0.0164	547		_PolarityD2025	0.0243	746			Amino Acid Composition	DPC	KK		0.0184	0.0174	0.0186	0.018
GearyAuto_Hydrophobicity27	0	447		QSOSW18	0	597		QSOSW24	0.0164	647		GearyAuto_Mutability29	0.0241	1190			Amino Acid Composition	DPC	KI		0.0158	0.0162	0.0158	0.0165
HL	0	670		T	0	596		AH	0.0163	781		WL	0.024	1169			Amino Acid Composition	DPC	KH		0	0	0	0
MoreauBrotoAuto_Polarizability16	0	623		GearyAuto_Polarizability19	0	441		A	0.0163	159		GearyAuto_Steric10	0.0238	809			Amino Acid Composition	DPC	KN		0.0154	0	0.0154	0
GearyAuto_Hydrophobicity26	0	448		HH	0	667		PAAC1	0.0163	493		NA	0.0236	1470			Amino Acid Composition	DPC	KM		0	0	0	0
GearyAuto_Hydrophobicity24	0	446		GearyAuto_Hydrophobicity25	0	445		HV	0.0163	662		MoranAuto_ResidueASA20	0.0233	419			Amino Acid Composition	DPC	KL		0	0	0	0
MoreauBrotoAuto_Polarizability19	0	628		GearyAuto_Hydrophobicity28	0	444		MoranAuto_FreeEnergy19	0.0163	724		QSOgrant12	0.0233	1439			Amino Acid Composition	DPC	KS		0	0	0	0
GearyAuto_Hydrophobicity25	0	445		GearyAuto_Hydrophobicity29	0	443		MoranAuto_AvFlexibility20	0.0163	51		QSOSW12	0.0233	846			Amino Acid Composition	DPC	KR		0	0	0	0
PAAC3	0	627		PAAC11	0	598		QSOSW10	0.0163	570		MoranAuto_Hydrophobicity20	0.0232	131			Amino Acid Composition	DPC	KQ		0	0	0	0
HN	0	669		HK	0	666		QSOgrant10	0.0163	1441		_PolarityD2100	0.0231	453			Amino Acid Composition	DPC	KP		0.0492	0.0334	0.0357	0.0309
PAAC7	0	631		HT	0	664		MoranAuto_ResidueVol21	0.0163	1483		SR	0.023	107			Amino Acid Composition	DPC	KW		0	0	0	0
MoreauBrotoAuto_Polarizability14	0	625		QSOgrant50	0	595		GearyAuto_Steric25	0.0162	87		MoranAuto_FreeEnergy3	0.023	998			Amino Acid Composition	DPC	KV		0.027	0.034	0.0183	0.0231
GearyAuto_Hydrophobicity28	0	444		MoreauBrotoAuto_ResidueASA16	0	639		MoranAuto_AvFlexibility22	0.0159	49		QSOSW10	0.0228	570			Amino Acid Composition	DPC	KT		0	0	0	0
PAAC6	0	630		GearyAuto_ResidueASA29	0	537		_PolarityC3	0.0159	812		QSOgrant10	0.0228	1441			Amino Acid Composition	DPC	KY		0	0	0	0
MoreauBrotoAuto_Polarizability15	0	624		VY	0	592		TE	0.0159	1408		YF	0.0228	964			Amino Acid Composition	DPC	NW		0.0124	0.0128	0.0187	0.018
MoranAuto_ResidueASA21	0	418		MY	0	594		GearyAuto_Hydrophobicity29	0.0158	443		RR	0.0227	1011			Amino Acid Composition	DPC	DN		0	0	0	0
GearyAuto_ResidueVol6	0	408		VW	0	590		_NormalizedVDWVC2	0.0158	1194		MoranAuto_Polarizability20	0.0227	741			Amino Acid Composition	DPC	DL		0	0	0	0
GearyAuto_Mutability4	0	460		VT	0	587		_NormalizedVDWVD2001	0.0158	965		YN	0.0224	958			Amino Acid Composition	DPC	DK		0.0468	0.0558	0.0353	0.0382
GearyAuto_Mutability6	0	458		_PolarizabilityT23	0	588		KI	0.0158	1130		GearyAuto_Mutability7	0.0223	457			Amino Acid Composition	DPC	DH		0.0252	0	0.0316	0
GearyAuto_ResidueVol7	0	407		VV	0	589		MoranAuto_ResidueVol23	0.0158	1481		RL	0.0222	1294			Amino Acid Composition	DPC	DI		0	0	0	0
MoranAuto_Steric7	0	613		GearyAuto_Mutability7	0	457		GearyAuto_Steric10	0.0156	809		GearyAuto_Polarizability20	0.0222	226			Amino Acid Composition	DPC	DF		0	0	0	0
GearyAuto_Mutability5	0	459		VS	0	586		_SolventAccessibilityC2	0.0156	712		APAAC12	0.0222	1387			Amino Acid Composition	DPC	DG		0	0	0	0
GearyAuto_Mutability3	0	461		GearyAuto_Mutability6	0	458		_HydrophobicityC1	0.0156	1224		_NormalizedVDWVT23	0.022	548			Amino Acid Composition	DPC	DD		0	0	0	0
GearyAuto_Hydrophobicity23	0	451		GearyAuto_Mutability4	0	460		_SolventAccessibilityD2025	0.0156	717		MoranAuto_FreeEnergy19	0.0219	724			Amino Acid Composition	DPC	DE		0	0	0	0
GearyAuto_Mutability2	0	462		GearyAuto_Mutability5	0	459		_HydrophobicityD1025	0.0156	749		WM	0.0218	845			Amino Acid Composition	DPC	DC		0	0	0	0
MoranAuto_Steric6	0	612		VR	0	585		KN	0.0154	1132		_PolarityD3075	0.0218	1269			Amino Acid Composition	DPC	DA		0	0	0	0
RK	0	464		D	0	640		GearyAuto_FreeEnergy27	0.0154	207		HS	0.0217	659			Amino Acid Composition	DPC	DY		0.0148	0	0.0153	0
GearyAuto_Mutability1	0	463		GearyAuto_Mutability8	0	456		RR	0.0154	1011		_NormalizedVDWVC2	0.0215	1194			Amino Acid Composition	DPC	DV		0	0	0	0
MoranAuto_Steric4	0	614		GearyAuto_Hydrophobicity27	0	447		AT	0.0153	1458		GearyAuto_Hydrophobicity1	0.0211	793			Amino Acid Composition	DPC	DW		0	0	0	0
GearyAuto_Mutability7	0	457		_HydrophobicityD3100	0	591		AL	0.0152	784		LG	0.0211	136			Amino Acid Composition	DPC	DT		0	0	0	0
MoranAuto_Steric5	0	615		MoreauBrotoAuto_Mutability30	0	593		RA	0.0152	1019		MoranAuto_AvFlexibility20	0.0211	51			Amino Acid Composition	DPC	DR		0	0	0	0
MoranAuto_Steric8	0	616		GearyAuto_Hydrophobicity21	0	449		GL	0.0151	39		DM	0.0209	502			Amino Acid Composition	DPC	DS		0	0	0	0
GearyAuto_ResidueASA2	0	454		GearyAuto_Hydrophobicity26	0	448		RL	0.0151	1294		GearyAuto_Hydrophobicity30	0.0207	222			Amino Acid Composition	DPC	DP		0.036	0.0314	0.0703	0.0764
MoreauBrotoAuto_Polarizability17	0	622		MoranAuto_ResidueVol9	0	601		VW	0.015	590		GearyAuto_Hydrophobicity20	0.0206	450			Amino Acid Composition	DPC	DQ		0	0	0	0
GearyAuto_Hydrophobicity22	0	452		HW	0	663		MT	0.015	913		VA	0.0205	571			Amino Acid Composition	DPC	WL		0.0198	0.0176	0.024	0.0209
GearyAuto_Mutability9	0	455		GearyAuto_Hydrophobicity23	0	451		GearyAuto_FreeEnergy12	0.015	1523		PS	0.0203	1234			Amino Acid Composition	DPC	WG		0.0544	0.0565	0.0629	0.0608
PAAC8	0	620		GearyAuto_Mutability9	0	455		SS	0.0148	106		PAAC22	0.0203	1514			Amino Acid Composition	DPC	WF		0	0	0	0
GearyAuto_ResidueASA5	0	409		GearyAuto_ResidueASA2	0	454		DY	0.0148	1158		MS	0.0201	918			Amino Acid Composition	DPC	WE		0	0	0	0
MoranAuto_Steric9	0	617		GearyAuto_Hydrophobicity22	0	452		CL	0.0148	1511		AV	0.0198	1460			Amino Acid Composition	DPC	WD		0.0185	0	0.1027	0
MoreauBrotoAuto_Polarizability13	0	618		GearyAuto_Polarizability18	0	440		MA	0.0148	904		II	0.0193	1350			Amino Acid Composition	DPC	WC		0	0	0	0
MoreauBrotoAuto_Polarizability12	0	619		MoranAuto_ResidueVol1	0	606		YM	0.0148	956		VW	0.0193	590			Amino Acid Composition	DPC	WA		0	0	0	0
GearyAuto_Mutability8	0	456		MoranAuto_ResidueVol4	0	602		GearyAuto_Hydrophobicity20	0.0147	450		YM	0.0191	956			Amino Acid Composition	DPC	WI		0	0	0	0
GearyAuto_Polarizability19	0	441		MoranAuto_ResidueVol5	0	603		GM	0.0147	38		VM	0.0189	581			Amino Acid Composition	DPC	WH		0	0	0	0
HH	0	667		MoranAuto_Steric20	0	423		QSOgrant12	0.0145	1439		NW	0.0187	1143			Amino Acid Composition	DPC	WW		0	0	0	0
MoranAuto_Steric29	0	430		MoranAuto_Steric21	0	422		QSOSW12	0.0145	846		KK	0.0186	1128			Amino Acid Composition	DPC	WV		0.028	0.0254	0.0342	0.0315
MoranAuto_Steric28	0	431		MoranAuto_ResidueASA22	0	421		TH	0.0145	766		LV	0.0186	150			Amino Acid Composition	DPC	WT		0	0	0	0
MoranAuto_Steric26	0	429		MoreauBrotoAuto_Polarizability14	0	625		GY	0.0143	29		NT	0.0185	1489			Amino Acid Composition	DPC	WS		0	0	0	0
_ChargeT23	0	657		PAAC3	0	627		MN	0.0142	908		KV	0.0183	1140			Amino Acid Composition	DPC	WR		0.046	0.0218	0.1618	0.0854
_SolventAccessibilityT12	0	655		MoranAuto_Steric23	0	424		GearyAuto_ResidueVol1	0.0142	402		AL	0.0183	784			Amino Acid Composition	DPC	WP		0.0547	0.0442	0.1324	0.1018
HK	0	666		MoranAuto_Steric22	0	425		MoranAuto_Hydrophobicity16	0.0142	856		PAAC1	0.0182	493			Amino Acid Composition	DPC	WY		0	0	0	0
_SolventAccessibilityT13	0	654		MoranAuto_Steric25	0	426		MoreauBrotoAuto_ResidueVol1	0.0142	194		A	0.018	159			Amino Acid Composition	DPC	PR		0	0	0	0
GearyAuto_Polarizability16	0	432		MoreauBrotoAuto_Polarizability17	0	622		MoreauBrotoAuto_ResidueVol3	0.0142	193		MoranAuto_Hydrophobicity1	0.0177	1090			Amino Acid Composition	DPC	PS		0.0308	0	0.0203	0
MoranAuto_Polarizability4	0	653		HL	0	670		MoranAuto_ResidueVol1	0.0142	606		GM	0.0172	38			Amino Acid Composition	DPC	PP		0	0	0	0
QSOSW27	0	650		MoreauBrotoAuto_Polarizability16	0	623		MoreauBrotoAuto_ResidueVol2	0.0142	192		MoranAuto_AvFlexibility22	0.0172	49			Amino Acid Composition	DPC	PQ		0.0193	0.0267	0.1244	0.1556
WN	0	651		MoreauBrotoAuto_Polarizability15	0	624		CM	0.0142	509		_SolventAccessibilityT13	0.017	654			Amino Acid Composition	DPC	PV		0	0	0	0
GearyAuto_ResidueVol30	0	652		MoranAuto_Steric24	0	427		SE	0.0142	123		MT	0.0169	913			Amino Acid Composition	DPC	PW		0	0	0	0
HY	0	656		MoranAuto_ResidueASA21	0	418		IQ	0.0142	1258		QSOSW24	0.0164	647			Amino Acid Composition	DPC	PT		0	0	0	0
HS	0	659		MoranAuto_ResidueASA26	0	417		CH	0.0142	507		QSOgrant24	0.0164	547			Amino Acid Composition	DPC	PY		0.0126	0.0162	0.0133	0.0171
GearyAuto_Hydrophobicity29	0	443		MoreauBrotoAuto_Polarizability19	0	628		_SolventAccessibilityT13	0.0142	654		MN	0.0162	908			Amino Acid Composition	DPC	PC		0.0486	0.0529	0.1517	0.1493
MoranAuto_Steric21	0	422		PAAC4	0	632		LY	0.0142	158		GL	0.0161	39			Amino Acid Composition	DPC	PA		0	0	0	0
MoranAuto_Steric20	0	423		PAAC7	0	631		RC	0.0141	1293		KI	0.0158	1130			Amino Acid Composition	DPC	PF		0	0	0	0
MoranAuto_ResidueASA22	0	421		GearyAuto_ResidueVol6	0	408		TN	0.0137	762		GearyAuto_FreeEnergy27	0.0155	207			Amino Acid Composition	DPC	PG		0.0267	0.0274	0.0555	0.0532
HP	0	660		PAAC6	0	630		MoranAuto_AvFlexibility1	0.0136	1333		AT	0.0155	1458			Amino Acid Composition	DPC	PD		0.0314	0.0196	0.0989	0.0614
MoranAuto_ResidueASA26	0	417		GearyAuto_ResidueVol7	0	407		HS	0.0136	659		KN	0.0154	1132			Amino Acid Composition	DPC	PE		0.0615	0	0.0331	0
MoranAuto_Steric23	0	424		GearyAuto_ResidueASA5	0	409		TI	0.0136	767		DY	0.0153	1158			Amino Acid Composition	DPC	PK		0	0	0	0
MoranAuto_Steric22	0	425		MoreauBrotoAuto_Polarizability18	0	629		YD	0.0133	962		MA	0.0149	904			Amino Acid Composition	DPC	PH		0	0	0	0
MoranAuto_Steric25	0	426		MoranAuto_ResidueASA27	0	416		FH	0.0131	941		YD	0.0146	962			Amino Acid Composition	DPC	PI		0	0	0	0
HT	0	664		MoranAuto_ResidueASA25	0	414		YG	0.0129	963		LY	0.0142	158			Amino Acid Composition	DPC	PN		0	0	0	0
HQ	0	661		MoranAuto_ResidueASA24	0	415		PY	0.0126	1240		TN	0.0137	762			Amino Acid Composition	DPC	PL		0	0	0	0
HW	0	663		MoranAuto_ResidueASA28	0	413		YK	0.0125	954		YG	0.0137	963			Amino Acid Composition	DPC	PM		0	0	0	0
MoranAuto_Steric24	0	427		GearyAuto_FreeEnergy30	0	411		NW	0.0124	1143		TI	0.0136	767			Amino Acid Composition	DPC	IQ		0.0142	0	0.1837	0
QSOSW26	0	649		MoranAuto_ResidueASA29	0	412		IM	0.0121	1353		IM	0.0134	1353			Amino Acid Composition	DPC	CF		0	0	0	0
QSOSW25	0	648		PAAC8	0	620		WM	0.0117	845		PY	0.0133	1240			Amino Acid Composition	DPC	RC		0.0141	0.0166	0.0672	0.0354
GearyAuto_Polarizability17	0	433		MoreauBrotoAuto_Polarizability12	0	619		MY	0.0109	594		YK	0.0127	954			Amino Acid Composition	DPC	RL		0.0151	0.0185	0.0222	0.0286
D	0	640		MoreauBrotoAuto_Polarizability13	0	618		GearyAuto_Polarizability19	0	441		MoreauBrotoAuto_FreeEnergy24	0	499			Amino Acid Composition	DPC	RM		0	0	0	0
MoreauBrotoAuto_ResidueASA16	0	639		GearyAuto_Polarizability10	0	438		MoranAuto_Polarizability12	0	497		MoranAuto_Polarizability12	0	497			Amino Acid Composition	DPC	RI		0	0	0	0
MoreauBrotoAuto_ResidueASA14	0	641		MoranAuto_Steric3	0	610		GearyAuto_Polarizability12	0	436		MoreauBrotoAuto_FreeEnergy25	0	498			Amino Acid Composition	DPC	IY		0	0	0	0
QSOSW24	0	647		GearyAuto_Polarizability13	0	437		GearyAuto_Hydrophobicity25	0	445		GearyAuto_AvFlexibility4	0	56			Amino Acid Composition	DPC	IP		0	0.016	0	0.2308
MoreauBrotoAuto_ResidueASA15	0	642		GearyAuto_Polarizability11	0	439		GearyAuto_Polarizability13	0	437		MoreauBrotoAuto_ResidueVol9	0	200			Amino Acid Composition	DPC	IS		0	0	0	0
MoreauBrotoAuto_ResidueASA11	0	638		MoreauBrotoAuto_ResidueASA10	0	637		GearyAuto_AvFlexibility1	0	53		MoreauBrotoAuto_Polarizability5	0	513			Amino Acid Composition	DPC	IR		0.0277	0.0704	0.0411	0.0409
MoreauBrotoAuto_ResidueASA10	0	637		MoranAuto_Steric2	0	609		GearyAuto_Polarizability10	0	438		MoranAuto_Polarizability17	0	500			Amino Acid Composition	DPC	IT		0	0	0	0
MoreauBrotoAuto_ResidueASA13	0	636		MoranAuto_ResidueVol3	0	608		GearyAuto_Polarizability18	0	440		MoranAuto_AvFlexibility23	0	50			Amino Acid Composition	DPC	IW		0	0	0	0
GearyAuto_Polarizability18	0	440		GearyAuto_Polarizability15	0	435		MoreauBrotoAuto_FreeEnergy28	0	492		MoranAuto_AvFlexibility25	0	48			Amino Acid Composition	DPC	IV		0	0	0	0
MoreauBrotoAuto_ResidueASA12	0	635		MoranAuto_ResidueVol7	0	605		MoranAuto_Polarizability10	0	495		N	0	518			Amino Acid Composition	DPC	II		0.0192	0.0232	0.0193	0.0233
GearyAuto_FreeEnergy30	0	411		MoranAuto_ResidueVol6	0	604		MoreauBrotoAuto_FreeEnergy23	0	496		CE	0	517			Amino Acid Composition	DPC	IH		0	0	0	0
MoranAuto_ResidueASA29	0	412		MoreauBrotoAuto_ResidueASA11	0	638		GearyAuto_Hydrophobicity28	0	444		CR	0	521			Amino Acid Composition	DPC	IK		0	0	0	0
MoranAuto_ResidueASA28	0	413		MoranAuto_ResidueVol2	0	607		GearyAuto_AvFlexibility2	0	54		MoranAuto_AvFlexibility24	0	47			Amino Acid Composition	DPC	IM		0.0121	0	0.0134	0
MoranAuto_Steric1	0	611		GearyAuto_Mutability2	0	462		GearyAuto_Polarizability11	0	439		CP	0	523			Amino Acid Composition	DPC	IL		0	0	0	0
GearyAuto_Polarizability11	0	439		GearyAuto_Polarizability12	0	436		GearyAuto_Polarizability15	0	435		CV	0	525			Amino Acid Composition	DPC	IN		0	0	0	0
MoreauBrotoAuto_ResidueASA19	0	646		GearyAuto_Polarizability14	0	434		GA	0	36		CW	0	524			Amino Acid Composition	DPC	IA		0	0	0	0
GearyAuto_Polarizability15	0	435		MoranAuto_Steric9	0	617		CI	0	506		MoranAuto_AvFlexibility27	0	46			Amino Acid Composition	DPC	IC		0	0	0	0
GearyAuto_Polarizability14	0	434		MoranAuto_Steric28	0	431		CK	0	505		MoreauBrotoAuto_Polarizability2	0	516			Amino Acid Composition	DPC	IE		0.0246	0.0295	0.0251	0.0301
MoranAuto_ResidueASA27	0	416		MoranAuto_Steric8	0	616		MoranAuto_Steric26	0	429		MoreauBrotoAuto_Polarizability4	0	514			Amino Acid Composition	DPC	ID		0	0	0	0
GearyAuto_Polarizability12	0	436		MoranAuto_Steric29	0	430		CN	0	508		MoreauBrotoAuto_FreeEnergy26	0	501			Amino Acid Composition	DPC	IG		0	0	0	0
GearyAuto_Polarizability13	0	437		MoranAuto_Steric5	0	615		MoreauBrotoAuto_Polarizability8	0	510		MoranAuto_Polarizability10	0	495			Amino Acid Composition	DPC	IF		0	0	0	0
MoranAuto_ResidueASA25	0	414		MoranAuto_Steric26	0	429		GD	0	34		CK	0	505			Amino Acid Composition	DPC	TQ		0	0	0	0
GearyAuto_Polarizability10	0	438		GearyAuto_Polarizability16	0	432		GE	0	33		GearyAuto_AvFlexibility2	0	54			Amino Acid Composition	DPC	TK		0	0	0	0
QSOSW21	0	644		MoranAuto_Steric4	0	614		MoreauBrotoAuto_Polarizability6	0	512		GearyAuto_AvFlexibility3	0	55			Amino Acid Composition	DPC	TE		0.0159	0	0.0309	0
MoranAuto_ResidueASA24	0	415		MoranAuto_Steric1	0	611		MoranAuto_Steric27	0	428		CI	0	506			Amino Acid Composition	DPC	AE		0	0	0	0
MoreauBrotoAuto_ResidueASA18	0	645		MoranAuto_Steric6	0	612		MoranAuto_Steric29	0	430		GearyAuto_AvFlexibility1	0	53			Amino Acid Composition	DPC	CQ		0	0	0	0
QSOSW20	0	643		GearyAuto_Polarizability17	0	433		MoreauBrotoAuto_FreeEnergy25	0	498		CN	0	508			Amino Acid Composition	DPC	AQ		0	0	0	0
MoreauBrotoAuto_Steric12	0	542		MoreauBrotoAuto_ResidueASA13	0	636		GearyAuto_Hydrophobicity27	0	447		MoreauBrotoAuto_Polarizability6	0	512			Amino Acid Composition	DPC	AP		0	0	0	0
MoranAuto_Steric3	0	610		HN	0	669		MoreauBrotoAuto_FreeEnergy24	0	499		MoreauBrotoAuto_Polarizability8	0	510			Amino Acid Composition	DPC	AT		0.0153	0	0.0155	0
_HydrophobicityT13	0	466		MoranAuto_Steric7	0	613		MoranAuto_Steric28	0	431		MoranAuto_AvFlexibility21	0	52			Amino Acid Composition	DPC	AV		0.0195	0	0.0198	0
CW	0	524		GearyAuto_Mutability3	0	461		GearyAuto_Polarizability14	0	434		MoreauBrotoAuto_FreeEnergy23	0	496			Amino Acid Composition	DPC	NH		0	0	0	0
VC	0	572		MoreauBrotoAuto_Polarizability11	0	468		MoranAuto_Polarizability17	0	500		MoreauBrotoAuto_Hydrophobicity19	0	478			Amino Acid Composition	DPC	NI		0	0	0	0
VD	0	573		GearyAuto_Mutability1	0	463		GearyAuto_Polarizability17	0	433		GearyAuto_AvFlexibility5	0	57			Amino Acid Composition	DPC	NK		0	0	0	0
CP	0	523		N	0	518		GearyAuto_Polarizability16	0	432		GearyAuto_Mutability13	0	73			Amino Acid Composition	DPC	NL		0	0	0	0
VE	0	574		PAAC30	0	558		MoreauBrotoAuto_FreeEnergy26	0	501		GearyAuto_Mutability6	0	458			Amino Acid Composition	DPC	NM		0	0	0	0
VA	0	571		CE	0	517		GearyAuto_Hydrophobicity24	0	446		GearyAuto_Mutability8	0	456			Amino Acid Composition	DPC	NN		0	0	0	0
HD	0	569		CY	0	519		GearyAuto_Hydrophobicity26	0	448		GearyAuto_Mutability9	0	455			Amino Acid Composition	DPC	NA		0.0234	0	0.0236	0
CT	0	526		MoreauBrotoAuto_Polarizability2	0	516		MoreauBrotoAuto_FreeEnergy29	0	491		GearyAuto_ResidueASA2	0	454			Amino Acid Composition	DPC	NC		0.0308	0	0.0287	0
QSOSW22	0	568		QSOSW27	0	650		MoreauBrotoAuto_Polarizability11	0	468		GearyAuto_Steric22	0	80			Amino Acid Composition	DPC	ND		0	0	0	0
GearyAuto_ResidueASA24	0	530		QSOSW26	0	649		GearyAuto_Mutability4	0	460		GearyAuto_Mutability5	0	459			Amino Acid Composition	DPC	NE		0	0	0	0
GearyAuto_ResidueASA27	0	529		MoreauBrotoAuto_Polarizability4	0	514		GearyAuto_Mutability5	0	459		GearyAuto_Mutability4	0	460			Amino Acid Composition	DPC	NF		0	0	0	0
PAAC14	0	527		CP	0	523		MoreauBrotoAuto_Hydrophobicity15	0	469		GearyAuto_Mutability3	0	461			Amino Acid Composition	DPC	NP		0	0	0	0
GearyAuto_ResidueASA26	0	528		MoreauBrotoAuto_ResidueASA19	0	646		MoreauBrotoAuto_Hydrophobicity14	0	470		GearyAuto_AvFlexibility28	0	79			Amino Acid Composition	DPC	NQ		0	0	0	0
VF	0	575		QSOSW24	0	647		_HydrophobicityT12	0	467		W	0	76			Amino Acid Composition	DPC	NR		0	0	0	0
VG	0	576		CR	0	521		MoreauBrotoAuto_Hydrophobicity11	0	473		RK	0	464			Amino Acid Composition	DPC	NS		0	0	0	0
CR	0	521		QSOSW25	0	648		MoreauBrotoAuto_Hydrophobicity16	0	472		GearyAuto_Mutability2	0	462			Amino Acid Composition	DPC	NT		0.0185	0	0.0185	0
VP	0	583		WN	0	651		MoreauBrotoAuto_Hydrophobicity17	0	471		GearyAuto_Mutability1	0	463			Amino Acid Composition	DPC	CL		0.0148	0	0.0282	0
VN	0	582		PAAC31	0	559		GearyAuto_Mutability3	0	461		GearyAuto_Hydrophobicity22	0	452			Amino Acid Composition	DPC	CA		0	0	0	0
MoreauBrotoAuto_Polarizability8	0	510		RK	0	464		GearyAuto_Mutability2	0	462		GearyAuto_Steric23	0	81			Amino Acid Composition	DPC	CD		0	0	0	0
MoreauBrotoAuto_Polarizability5	0	513		CK	0	505		MoreauBrotoAuto_Hydrophobicity13	0	475		GearyAuto_Hydrophobicity21	0	449		2	Auto-corelation	G_AC	GearyAuto_AvFlexibility11		0	0	0	0
CM	0	509		CI	0	506		MoranAuto_AvFlexibility26	0	45		GearyAuto_Steric26	0	84			Auto-corelation	G_AC	GearyAuto_AvFlexibility1		0	0	0	0
MoreauBrotoAuto_Polarizability6	0	512		MoranAuto_Polarizability4	0	653		GH	0	42		GearyAuto_Polarizability11	0	439			Auto-corelation	G_AC	GearyAuto_AvFlexibility2		0	0	0	0
MoreauBrotoAuto_Polarizability4	0	514		CN	0	508		MoranAuto_AvFlexibility27	0	46		GearyAuto_Polarizability10	0	438			Auto-corelation	G_AC	GearyAuto_AvFlexibility3		0	0	0	0
VI	0	578		_SecondaryStrD1075	0	503		GK	0	40		GearyAuto_Polarizability19	0	441			Auto-corelation	G_AC	GearyAuto_AvFlexibility4		0	0	0	0
N	0	518		CH	0	507		MoranAuto_AvFlexibility24	0	47		GearyAuto_Polarizability13	0	437			Auto-corelation	G_AC	GearyAuto_AvFlexibility5		0	0	0	0
CY	0	519		CM	0	509		GearyAuto_Mutability1	0	463		GearyAuto_Polarizability18	0	440			Auto-corelation	G_AC	GearyAuto_AvFlexibility7		0	0	0	0
CE	0	517		MoreauBrotoAuto_Polarizability5	0	513		_HydrophobicityT13	0	466		GearyAuto_Steric21	0	83			Auto-corelation	G_AC	GearyAuto_Mutability13		0	0	0	0
VL	0	580		GearyAuto_ResidueVol30	0	652		RK	0	464		GearyAuto_Hydrophobicity26	0	448			Auto-corelation	G_AC	GearyAuto_AvFlexibility28		0	0	0	0
MoreauBrotoAuto_Polarizability2	0	516		MoreauBrotoAuto_Polarizability6	0	512		MoranAuto_AvFlexibility25	0	48		GearyAuto_Hydrophobicity24	0	446			Auto-corelation	G_AC	GearyAuto_Steric22		0	0	0	0
GearyAuto_ResidueASA25	0	531		PAAC36	0	560		MoreauBrotoAuto_Hydrophobicity10	0	474		GearyAuto_Hydrophobicity27	0	447			Auto-corelation	G_AC	GearyAuto_Steric23		0	0	0	0
GearyAuto_ResidueASA22	0	532		MoreauBrotoAuto_Polarizability8	0	510		GearyAuto_Mutability6	0	458		GearyAuto_Hydrophobicity25	0	445			Auto-corelation	G_AC	GearyAuto_Steric20		0	0	0	0
GearyAuto_ResidueASA23	0	533		PAAC37	0	561		MoranAuto_Mutability30	0	43		GearyAuto_Steric20	0	82			Auto-corelation	G_AC	GearyAuto_Steric21		0	0	0	0
QSOgrant22	0	549		PAAC33	0	557		MoranAuto_AvFlexibility23	0	50		GearyAuto_Hydrophobicity28	0	444			Auto-corelation	G_AC	GearyAuto_Steric26		0	0	0	0
_NormalizedVDWVT23	0	548		CW	0	524		MoranAuto_Mutability16	0	486		_ChargeD1025	0	75			Auto-corelation	G_AC	GearyAuto_Steric27		0	0.0191	0	0.0244
GearyAuto_ResidueASA29	0	537		PAAC32	0	556		MoranAuto_Mutability19	0	489		QSOSW34	0	72			Auto-corelation	G_AC	GearyAuto_Steric24		0	0	0	0
QSOgrant25	0	546		QSOgrant27	0	544		MoranAuto_Mutability18	0	488		MoranAuto_AvFlexibility28	0	58			Auto-corelation	G_AC	GearyAuto_Steric25		0.0162	0.0228	0.0532	0.0768
QSOgrant21	0	550		QSOgrant28	0	543		GearyAuto_Hydrophobicity22	0	452		EC	0	68			Auto-corelation	G_AC	GearyAuto_Steric28		0	0	0	0
QSOgrant24	0	547		QSOgrant26	0	545		MoranAuto_Mutability14	0	484		MoranAuto_Mutability13	0	483			Auto-corelation	G_AC	GearyAuto_Mutability18		0	0	0	0
QSOgrant26	0	545		GearyAuto_ResidueASA21	0	535		GearyAuto_Hydrophobicity21	0	449		MoranAuto_Mutability12	0	482			Auto-corelation	G_AC	GearyAuto_AvFlexibility24		0	0	0	0
MoreauBrotoAuto_AvFlexibility8	0	553		QSOgrant25	0	546		GN	0	37		MoranAuto_Mutability11	0	481			Auto-corelation	G_AC	GearyAuto_Steric7		0	0	0	0
QSOgrant28	0	543		MoreauBrotoAuto_Steric12	0	542		MoranAuto_AvFlexibility21	0	52		MoranAuto_Mutability10	0	480			Auto-corelation	G_AC	GearyAuto_Steric5		0	0	0	0
QSOSW29	0	541		QSOSW29	0	541		MoranAuto_Mutability15	0	485		MoreauBrotoAuto_Hydrophobicity18	0	479			Auto-corelation	G_AC	GearyAuto_Steric4		0	0	0	0
HF	0	539		MoreauBrotoAuto_ResidueASA18	0	645		MoranAuto_Mutability13	0	483		MoranAuto_Mutability14	0	484			Auto-corelation	G_AC	GearyAuto_ResidueVol11		0	0	0	0
QSOgrant27	0	544		QSOSW20	0	643		MoreauBrotoAuto_Hydrophobicity12	0	476		MoranAuto_Mutability15	0	485			Auto-corelation	G_AC	GearyAuto_ResidueVol10		0	0	0	0
QSOSW28	0	538		QSOSW21	0	644		MoreauBrotoAuto_Hydrophobicity19	0	478		MoranAuto_Mutability16	0	486			Auto-corelation	G_AC	GearyAuto_ResidueVol13		0	0	0	0
MoreauBrotoAuto_ResidueASA17	0	551		GearyAuto_ResidueVol4	0	406		_PolarityT23	0	477		MoreauBrotoAuto_FreeEnergy29	0	491			Auto-corelation	G_AC	GearyAuto_ResidueVol12		0	0	0	0
GearyAuto_ResidueASA28	0	536		HF	0	539		MoreauBrotoAuto_Hydrophobicity18	0	479		MoreauBrotoAuto_FreeEnergy28	0	492			Auto-corelation	G_AC	GearyAuto_ResidueVol15		0	0	0	0
PAAC39	0	567		QSOSW28	0	538		GearyAuto_Mutability8	0	456		MoranAuto_Mutability19	0	489			Auto-corelation	G_AC	GearyAuto_ResidueVol14		0	0	0	0
PAAC35	0	563		QSOgrant24	0	547		GearyAuto_Mutability9	0	455		GearyAuto_AvFlexibility7	0	59			Auto-corelation	G_AC	GearyAuto_ResidueVol17		0	0	0	0
PAAC34	0	562		_NormalizedVDWVT23	0	548		MoranAuto_Mutability12	0	482		MoranAuto_Mutability18	0	488			Auto-corelation	G_AC	GearyAuto_ResidueVol16		0	0	0	0
MoreauBrotoAuto_Steric30	0	564		QSOgrant22	0	549		MoranAuto_Mutability11	0	481		CT	0	526			Auto-corelation	G_AC	GearyAuto_ResidueVol19		0	0	0	0
PAAC36	0	560		MoreauBrotoAuto_ResidueASA17	0	551		MoranAuto_Mutability10	0	480		_PolarityT23	0	477			Auto-corelation	G_AC	GearyAuto_ResidueVol18		0	0	0	0
PAAC38	0	566		CT	0	526		GearyAuto_ResidueASA2	0	454		MoreauBrotoAuto_Hydrophobicity12	0	476			Auto-corelation	G_AC	GearyAuto_FreeEnergy24		0	0	0	0
PAAC37	0	561		MoreauBrotoAuto_AvFlexibility8	0	553		GearyAuto_ResidueVol15	0	186		_NormalizedVDWVD3025	0	60			Auto-corelation	G_AC	GearyAuto_FreeEnergy25		0.0272	0.0292	0.033	0.0338
PAAC31	0	559		GearyAuto_ResidueASA23	0	533		MoreauBrotoAuto_Steric12	0	542		_HydrophobicityT13	0	466			Auto-corelation	G_AC	GearyAuto_FreeEnergy26		0	0	0	0
GearyAuto_ResidueVol4	0	406		_PolarizabilityD2025	0	554		MoreauBrotoAuto_Polarizability5	0	513		_SecondaryStrD1050	0	61			Auto-corelation	G_AC	GearyAuto_FreeEnergy27		0.0154	0	0.0155	0
PAAC32	0	556		PAAC14	0	527		MoranAuto_ResidueVol2	0	607		MoreauBrotoAuto_Polarizability11	0	468			Auto-corelation	G_AC	GearyAuto_FreeEnergy20		0.0218	0.0174	0.0292	0.0239
_PolarizabilityD2025	0	554		GearyAuto_ResidueASA26	0	528		MoranAuto_ResidueVol6	0	604		MoranAuto_Polarizability11	0	63			Auto-corelation	G_AC	GearyAuto_FreeEnergy21		0	0	0	0
PAAC33	0	557		GearyAuto_ResidueASA27	0	529		MoranAuto_ResidueVol5	0	603		_HydrophobicityT12	0	467			Auto-corelation	G_AC	GearyAuto_FreeEnergy22		0	0	0	0
PAAC30	0	558		GearyAuto_ResidueASA24	0	530		MoranAuto_ResidueVol4	0	602		MoreauBrotoAuto_Hydrophobicity15	0	469			Auto-corelation	G_AC	GearyAuto_FreeEnergy23		0.0182	0	0.0254	0
GearyAuto_ResidueASA21	0	535		GearyAuto_ResidueASA22	0	532		MoranAuto_ResidueVol9	0	601		MoreauBrotoAuto_Hydrophobicity13	0	475			Auto-corelation	G_AC	GearyAuto_FreeEnergy28		0	0	0	0
CN	0	508		QSOgrant21	0	550		MoranAuto_ResidueVol8	0	600		MoreauBrotoAuto_Hydrophobicity11	0	473			Auto-corelation	G_AC	GearyAuto_FreeEnergy29		0	0	0	0
CH	0	507		GearyAuto_ResidueASA25	0	531		MoranAuto_ResidueVol7	0	605		MoreauBrotoAuto_Hydrophobicity10	0	474			Auto-corelation	G_AC	GearyAuto_ResidueASA7		0	0	0	0
CI	0	506		PAAC34	0	562		MoranAuto_ResidueVol3	0	608		MoreauBrotoAuto_Hydrophobicity16	0	472			Auto-corelation	G_AC	GearyAuto_ResidueASA6		0	0	0	0
MoranAuto_Mutability14	0	484		MoreauBrotoAuto_FreeEnergy26	0	501		MoranAuto_Steric8	0	616		MoreauBrotoAuto_Hydrophobicity14	0	470			Auto-corelation	G_AC	GearyAuto_Hydrophobicity30		0.0192	0	0.0207	0
MoranAuto_Mutability15	0	485		MoranAuto_Polarizability17	0	500		MoranAuto_Steric2	0	609		MoreauBrotoAuto_Hydrophobicity17	0	471			Auto-corelation	G_AC	GearyAuto_ResidueASA4		0	0	0	0
MoranAuto_Mutability13	0	483		MoranAuto_Mutability10	0	480		MoranAuto_Steric4	0	614		MoranAuto_AvFlexibility26	0	45			Auto-corelation	G_AC	GearyAuto_ResidueASA3		0	0	0	0
MoranAuto_ResidueVol2	0	607		MoranAuto_Mutability11	0	481		MoranAuto_Steric7	0	613		QSOgrant28	0	543			Auto-corelation	G_AC	GearyAuto_Polarizability20		0.0198	0.0216	0.0222	0.0228
MoranAuto_Mutability12	0	482		MoreauBrotoAuto_Hydrophobicity18	0	479		MoranAuto_Steric6	0	612		PAAC14	0	527			Auto-corelation	G_AC	GearyAuto_ResidueASA1		0	0	0	0
MoranAuto_Mutability16	0	486		MoranAuto_Mutability13	0	483		MoranAuto_Steric1	0	611		MoranAuto_ResidueVol5	0	603			Auto-corelation	G_AC	GearyAuto_ResidueASA9		0	0	0	0
MoranAuto_Mutability17	0	487		MoreauBrotoAuto_Hydrophobicity19	0	478		MoranAuto_Steric3	0	610		MoranAuto_Steric2	0	609			Auto-corelation	G_AC	GearyAuto_ResidueASA8		0	0	0	0
MoranAuto_Mutability10	0	480		MoranAuto_Mutability12	0	482		_NormalizedVDWVD3050	0	599		MoranAuto_ResidueVol3	0	608			Auto-corelation	G_AC	GearyAuto_Mutability17		0	0	0	0
MoranAuto_ResidueVol7	0	605		MoranAuto_Mutability14	0	484		MoreauBrotoAuto_AvFlexibility16	0	8		MoranAuto_ResidueVol2	0	607			Auto-corelation	G_AC	GearyAuto_Mutability16		0	0	0	0
MoreauBrotoAuto_FreeEnergy29	0	491		MoranAuto_Mutability19	0	489		MoreauBrotoAuto_AvFlexibility11	0	9		MoreauBrotoAuto_AvFlexibility10	0	10			Auto-corelation	G_AC	GearyAuto_Mutability15		0	0	0	0
MoranAuto_Mutability19	0	489		MoranAuto_Mutability17	0	487		PAAC11	0	598		MoranAuto_ResidueVol7	0	605			Auto-corelation	G_AC	GearyAuto_Mutability14		0	0	0	0
MoranAuto_Mutability18	0	488		MoranAuto_Mutability18	0	488		_PolarizabilityT23	0	588		MoranAuto_Steric3	0	610			Auto-corelation	G_AC	GearyAuto_Mutability12		0	0	0	0
MoranAuto_ResidueVol1	0	606		HQ	0	661		MoreauBrotoAuto_AvFlexibility13	0	11		MoranAuto_Steric1	0	611			Auto-corelation	G_AC	GearyAuto_Mutability11		0	0	0	0
MoranAuto_Mutability11	0	481		MoranAuto_Mutability15	0	485		VT	0	587		MoranAuto_Steric6	0	612			Auto-corelation	G_AC	GearyAuto_Mutability10		0	0	0	0
MoreauBrotoAuto_Hydrophobicity18	0	479		MoranAuto_Mutability16	0	486		VS	0	586		MoranAuto_Steric8	0	616			Auto-corelation	G_AC	GearyAuto_AvFlexibility6		0	0	0	0
MoranAuto_ResidueVol5	0	603		_PolarityT23	0	477		VR	0	585		MoranAuto_Steric9	0	617			Auto-corelation	G_AC	GearyAuto_Steric30		0	0	0	0
MoreauBrotoAuto_Hydrophobicity15	0	469		MoreauBrotoAuto_Hydrophobicity12	0	476		VV	0	589		MoranAuto_Steric5	0	615			Auto-corelation	G_AC	GearyAuto_AvFlexibility13		0	0	0	0
MoreauBrotoAuto_Hydrophobicity14	0	470		MoreauBrotoAuto_Hydrophobicity13	0	475		_HydrophobicityD3100	0	591		MoranAuto_Steric7	0	613			Auto-corelation	G_AC	GearyAuto_AvFlexibility16		0	0	0	0
MoreauBrotoAuto_Polarizability11	0	468		VN	0	582		VY	0	592		MoranAuto_Steric4	0	614			Auto-corelation	G_AC	GearyAuto_AvFlexibility14		0	0	0	0
MoreauBrotoAuto_Hydrophobicity17	0	471		_HydrophobicityT13	0	466		T	0	596		MoranAuto_ResidueVol6	0	604			Auto-corelation	G_AC	GearyAuto_AvFlexibility15		0	0	0	0
_HydrophobicityT12	0	467		VP	0	583		QSOSW18	0	597		MoranAuto_ResidueVol4	0	602			Auto-corelation	G_AC	GearyAuto_ResidueVol28		0	0	0	0
MoranAuto_Steric2	0	609		MoreauBrotoAuto_Hydrophobicity10	0	474		QSOgrant50	0	595		MoreauBrotoAuto_Polarizability12	0	619			Auto-corelation	G_AC	GearyAuto_ResidueVol29		0	0	0	0
MoreauBrotoAuto_Hydrophobicity16	0	472		VQ	0	584		MoreauBrotoAuto_Mutability30	0	593		MoranAuto_ResidueVol9	0	601			Auto-corelation	G_AC	GearyAuto_ResidueVol24		0	0	0	0
MoreauBrotoAuto_Hydrophobicity19	0	478		_HydrophobicityT12	0	467		MoreauBrotoAuto_AvFlexibility10	0	10		MoreauBrotoAuto_Hydrophobicity30	0	15			Auto-corelation	G_AC	GearyAuto_ResidueVol25		0	0	0	0
MoreauBrotoAuto_Hydrophobicity12	0	476		GearyAuto_ResidueASA28	0	536		MoranAuto_Steric5	0	615		T	0	596			Auto-corelation	G_AC	GearyAuto_ResidueVol26		0	0	0	0
_PolarityT23	0	477		MoreauBrotoAuto_Hydrophobicity15	0	469		MoranAuto_Steric9	0	617		QSOgrant50	0	595			Auto-corelation	G_AC	GearyAuto_ResidueVol27		0	0	0	0
MoreauBrotoAuto_Hydrophobicity13	0	475		MoreauBrotoAuto_Hydrophobicity14	0	470		MoreauBrotoAuto_Polarizability4	0	514		APAAC20	0	16			Auto-corelation	G_AC	GearyAuto_ResidueVol20		0.0203	0	0.0298	0
MoreauBrotoAuto_Hydrophobicity11	0	473		MoreauBrotoAuto_Hydrophobicity11	0	473		MoreauBrotoAuto_ResidueASA14	0	641		GW	0	17			Auto-corelation	G_AC	GearyAuto_ResidueVol21		0.0188	0	0.0336	0
MoreauBrotoAuto_Hydrophobicity10	0	474		MoreauBrotoAuto_Hydrophobicity16	0	472		MoreauBrotoAuto_AvFlexibility18	0	4		QSOSW18	0	597			Auto-corelation	G_AC	GearyAuto_ResidueVol22		0	0	0	0
MoranAuto_ResidueVol6	0	604		MoreauBrotoAuto_Hydrophobicity17	0	471		D	0	640		PAAC11	0	598			Auto-corelation	G_AC	GearyAuto_ResidueVol23		0.0219	0.0182	0.0678	0.0551
MoranAuto_ResidueVol4	0	602		HP	0	660		MoreauBrotoAuto_ResidueASA16	0	639		QSOSW35	0	14			Auto-corelation	G_AC	GearyAuto_ResidueVol9		0	0	0	0
CK	0	505		VL	0	580		MoreauBrotoAuto_ResidueASA11	0	638		_NormalizedVDWVD3050	0	599			Auto-corelation	G_AC	GearyAuto_ResidueVol8		0	0	0	0
_PolarizabilityT23	0	588		MoreauBrotoAuto_FreeEnergy24	0	499		MoreauBrotoAuto_ResidueASA10	0	637		MoranAuto_ResidueVol8	0	600			Auto-corelation	G_AC	GearyAuto_ResidueVol1		0.0142	0	0.3281	0
MoreauBrotoAuto_FreeEnergy25	0	498		MoreauBrotoAuto_ResidueASA15	0	642		MoreauBrotoAuto_AvFlexibility19	0	3		MoreauBrotoAuto_AvFlexibility13	0	11			Auto-corelation	G_AC	GearyAuto_ResidueVol3		0	0	0	0
MoranAuto_Polarizability12	0	497		MoranAuto_Polarizability10	0	495		MoreauBrotoAuto_ResidueASA15	0	642		GearyAuto_AvFlexibility11	0	13			Auto-corelation	G_AC	GearyAuto_ResidueVol2		0	0	0	0
VS	0	586		PAAC38	0	566		MoreauBrotoAuto_Polarizability13	0	618		MoreauBrotoAuto_AvFlexibility12	0	12			Auto-corelation	G_AC	GearyAuto_ResidueVol5		0	0	0	0
VV	0	589		MoreauBrotoAuto_Steric30	0	564		QSOSW20	0	643		MoreauBrotoAuto_Polarizability13	0	618			Auto-corelation	G_AC	GearyAuto_ResidueVol4		0	0	0	0
VT	0	587		_SecondaryStrD2075	0	494		QSOSW26	0	649		PAAC8	0	620			Auto-corelation	G_AC	GearyAuto_ResidueVol7		0	0	0	0
MoreauBrotoAuto_FreeEnergy24	0	499		MoreauBrotoAuto_FreeEnergy23	0	496		QSOSW25	0	648		VY	0	592			Auto-corelation	G_AC	GearyAuto_ResidueVol6		0	0	0	0
MoranAuto_Polarizability10	0	495		HY	0	656		MoranAuto_Mutability28	0	2		MoreauBrotoAuto_ResidueASA10	0	637			Auto-corelation	G_AC	GearyAuto_ResidueASA5		0	0	0	0
_SecondaryStrD1075	0	503		MoreauBrotoAuto_FreeEnergy29	0	491		MoreauBrotoAuto_ResidueASA19	0	646		MoreauBrotoAuto_ResidueASA14	0	641			Auto-corelation	G_AC	GearyAuto_FreeEnergy30		0	0	0	0
VQ	0	584		_SolventAccessibilityT13	0	654		MoreauBrotoAuto_ResidueASA18	0	645		MoreauBrotoAuto_AvFlexibility18	0	4			Auto-corelation	G_AC	GearyAuto_Polarizability16		0	0	0	0
VR	0	585		PAAC35	0	563		MoreauBrotoAuto_ResidueASA13	0	636		MoreauBrotoAuto_AvFlexibility15	0	5			Auto-corelation	G_AC	GearyAuto_Polarizability17		0	0	0	0
MoranAuto_Polarizability17	0	500		MoreauBrotoAuto_FreeEnergy25	0	498		MoreauBrotoAuto_ResidueASA12	0	635		D	0	640			Auto-corelation	G_AC	GearyAuto_Polarizability14		0	0	0	0
MoreauBrotoAuto_FreeEnergy26	0	501		MoranAuto_Polarizability12	0	497		MoreauBrotoAuto_AvFlexibility15	0	5		MoreauBrotoAuto_ResidueASA16	0	639			Auto-corelation	G_AC	GearyAuto_Polarizability15		0	0	0	0
MoreauBrotoAuto_FreeEnergy23	0	496		_SolventAccessibilityT12	0	655		PAAC4	0	632		MoreauBrotoAuto_ResidueASA15	0	642			Auto-corelation	G_AC	GearyAuto_Polarizability12		0	0	0	0
VW	0	590		PAAC1	0	493		MoreauBrotoAuto_Polarizability16	0	623		QSOSW20	0	643			Auto-corelation	G_AC	GearyAuto_Polarizability13		0	0	0	0
MoranAuto_ResidueVol9	0	601		_ChargeT23	0	657		MoreauBrotoAuto_Polarizability17	0	622		MoreauBrotoAuto_AvFlexibility19	0	3			Auto-corelation	G_AC	GearyAuto_Polarizability10		0	0	0	0
PAAC11	0	598		MoreauBrotoAuto_FreeEnergy28	0	492		MoreauBrotoAuto_AvFlexibility17	0	7		QSOSW25	0	648			Auto-corelation	G_AC	GearyAuto_Polarizability11		0	0	0	0
QSOSW18	0	597		VG	0	576		PAAC8	0	620		QSOSW26	0	649			Auto-corelation	G_AC	GearyAuto_Polarizability18		0	0	0	0
_NormalizedVDWVD3050	0	599		VF	0	575		MoreauBrotoAuto_Polarizability12	0	619		MoranAuto_Mutability28	0	2			Auto-corelation	G_AC	GearyAuto_Polarizability19		0	0	0	0
QSOgrant50	0	595		VI	0	578		MoreauBrotoAuto_Polarizability15	0	624		MoreauBrotoAuto_ResidueASA18	0	645			Auto-corelation	G_AC	GearyAuto_Hydrophobicity29		0.0158	0	0.0347	0
MoranAuto_ResidueVol8	0	600		PAAC39	0	567		MoreauBrotoAuto_Polarizability14	0	625		MoreauBrotoAuto_ResidueASA19	0	646			Auto-corelation	G_AC	GearyAuto_Hydrophobicity28		0	0	0	0
T	0	596		HS	0	659		MoreauBrotoAuto_AvFlexibility14	0	6		MoreauBrotoAuto_ResidueASA11	0	638			Auto-corelation	G_AC	GearyAuto_Hydrophobicity25		0	0	0	0
MY	0	594		VE	0	574		PAAC6	0	630		MoreauBrotoAuto_ResidueASA13	0	636			Auto-corelation	G_AC	GearyAuto_Hydrophobicity24		0	0	0	0
_HydrophobicityD3100	0	591		MoreauBrotoAuto_ResidueASA14	0	641		PAAC7	0	631		MoreauBrotoAuto_AvFlexibility11	0	9			Auto-corelation	G_AC	GearyAuto_Hydrophobicity27		0	0	0	0
PAAC1	0	493		VD	0	573		MoreauBrotoAuto_Polarizability18	0	629		MoreauBrotoAuto_ResidueASA12	0	635			Auto-corelation	G_AC	GearyAuto_Hydrophobicity26		0	0	0	0
_SecondaryStrD2075	0	494		VC	0	572		PAAC3	0	627		MoreauBrotoAuto_AvFlexibility16	0	8			Auto-corelation	G_AC	GearyAuto_Hydrophobicity21		0	0	0	0
VY	0	592		QSOSW22	0	568		MoreauBrotoAuto_Polarizability19	0	628		MoreauBrotoAuto_Polarizability14	0	625			Auto-corelation	G_AC	GearyAuto_Hydrophobicity20		0.0147	0.022	0.0206	0.0272
MoreauBrotoAuto_Mutability30	0	593		HD	0	569		VP	0	583		MoreauBrotoAuto_Polarizability15	0	624			Auto-corelation	G_AC	GearyAuto_Hydrophobicity23		0.0346	0	0.0362	0
MoreauBrotoAuto_FreeEnergy28	0	492		VA	0	571		VN	0	582		MoreauBrotoAuto_Polarizability16	0	623			Auto-corelation	G_AC	GearyAuto_Hydrophobicity22		0	0	0	0
MoranAuto_ResidueVol3	0	608		MoreauBrotoAuto_ResidueASA12	0	635		VL	0	580		MoreauBrotoAuto_Polarizability17	0	622			Auto-corelation	G_AC	GearyAuto_ResidueASA2		0	0	0	0
MoranAuto_Polarizability5	0	333		MoranAuto_Polarizability5	0	333		GearyAuto_ResidueASA29	0	537		PAAC3	0	627			Auto-corelation	G_AC	GearyAuto_Mutability9		0	0	0	0
GearyAuto_ResidueVol5	0	405		GearyAuto_ResidueVol5	0	405		GearyAuto_ResidueASA28	0	536		MoreauBrotoAuto_Polarizability19	0	628			Auto-corelation	G_AC	GearyAuto_Mutability8		0	0	0	0
LR	0	153		LR	0	153		GearyAuto_ResidueASA23	0	533		MoreauBrotoAuto_Polarizability18	0	629			Auto-corelation	G_AC	GearyAuto_Mutability7		0.0166	0	0.0223	0
LS	0	154		LS	0	154		GearyAuto_ResidueASA22	0	532		MoreauBrotoAuto_AvFlexibility17	0	7			Auto-corelation	G_AC	GearyAuto_Mutability6		0	0	0	0
LQ	0	156		LQ	0	156		GearyAuto_ResidueASA25	0	531		MoreauBrotoAuto_AvFlexibility14	0	6			Auto-corelation	G_AC	GearyAuto_Mutability5		0	0	0	0
LT	0	152		LT	0	152		GearyAuto_ResidueASA24	0	530		PAAC4	0	632			Auto-corelation	G_AC	GearyAuto_Mutability4		0	0	0	0
LW	0	151		LW	0	151		GP	0	23		PAAC6	0	630			Auto-corelation	G_AC	GearyAuto_Mutability3		0	0	0	0
LI	0	149		LI	0	149		QSOSW28	0	538		PAAC7	0	631			Auto-corelation	G_AC	GearyAuto_Mutability2		0	0	0	0
LH	0	148		LH	0	148		MoreauBrotoAuto_AvFlexibility12	0	12		MoreauBrotoAuto_Mutability30	0	593			Auto-corelation	G_AC	GearyAuto_Mutability1		0	0	0	0
LM	0	146		LM	0	146		HF	0	539		_HydrophobicityD3100	0	591			Auto-corelation	G_AC	GearyAuto_ResidueASA26		0	0	0	0
LP	0	155		LP	0	155		QSOgrant26	0	545		GearyAuto_ResidueASA26	0	528			Auto-corelation	G_AC	GearyAuto_ResidueASA27		0	0	0	0
QSOgrant20	0	157		QSOgrant20	0	157		QSOgrant27	0	544		QSOgrant27	0	544			Auto-corelation	G_AC	GearyAuto_ResidueASA24		0	0	0	0
GearyAuto_ResidueVol2	0	404		GearyAuto_ResidueVol2	0	404		QSOgrant28	0	543		MoreauBrotoAuto_AvFlexibility8	0	553			Auto-corelation	G_AC	GearyAuto_ResidueASA25		0	0	0	0
QSOSW46	0	164		QSOSW46	0	164		MoranAuto_Steric25	0	426		MoreauBrotoAuto_ResidueASA17	0	551			Auto-corelation	G_AC	GearyAuto_ResidueASA22		0	0	0	0
QSOSW47	0	165		QSOSW47	0	165		QSOSW29	0	541		GN	0	37			Auto-corelation	G_AC	GearyAuto_ResidueASA23		0	0	0	0
LY	0	158		LY	0	158		GearyAuto_ResidueASA27	0	529		QSOgrant22	0	549			Auto-corelation	G_AC	GearyAuto_ResidueASA20		0.03	0.0274	0.0332	0.031
QSOSW49	0	163		QSOSW49	0	163		GearyAuto_ResidueASA26	0	528		QSOgrant25	0	546			Auto-corelation	G_AC	GearyAuto_ResidueASA21		0.0204	0	0.0414	0
QSOSW48	0	162		QSOSW48	0	162		PAAC14	0	527		_PolarizabilityD2025	0	554			Auto-corelation	G_AC	GearyAuto_ResidueASA28		0	0	0	0
MoreauBrotoAuto_ResidueASA30	0	161		MoreauBrotoAuto_ResidueASA30	0	161		CT	0	526		QSOSW17	0	555			Auto-corelation	G_AC	GearyAuto_ResidueASA29		0	0	0	0
_ChargeD3001	0	160		_ChargeD3001	0	160		MoreauBrotoAuto_Hydrophobicity4	0	28		PAAC32	0	556			Auto-corelation	G_AC	GearyAuto_ResidueVol30		0	0	0	0
A	0	159		A	0	159		N	0	518		PAAC31	0	559			Auto-corelation	G_AC	GearyAuto_AvFlexibility8		0	0	0	0
LL	0	145		LL	0	145		CE	0	517		GD	0	34			Auto-corelation	G_AC	GearyAuto_Hydrophobicity10		0	0	0	0
QSOgrant23	0	144		QSOgrant23	0	144		MoreauBrotoAuto_Polarizability2	0	516		GA	0	36			Auto-corelation	G_AC	GearyAuto_Hydrophobicity11		0	0	0	0
LN	0	143		LN	0	143		MoreauBrotoAuto_Hydrophobicity6	0	30		PAAC33	0	557			Auto-corelation	G_AC	GearyAuto_Hydrophobicity12		0	0	0	0
MoranAuto_Hydrophobicity22	0	129		MoranAuto_Hydrophobicity22	0	129		CR	0	521		PAAC30	0	558			Auto-corelation	G_AC	GearyAuto_Hydrophobicity13		0	0	0	0
MoranAuto_Hydrophobicity23	0	130		MoranAuto_Hydrophobicity23	0	130		MoreauBrotoAuto_Hydrophobicity5	0	27		QSOgrant26	0	545			Auto-corelation	G_AC	GearyAuto_Hydrophobicity15		0	0	0	0
GearyAuto_Steric4	0	142		GearyAuto_Steric4	0	142		CP	0	523		GearyAuto_Polarizability15	0	435			Auto-corelation	G_AC	GearyAuto_Hydrophobicity16		0	0	0	0
MoranAuto_Hydrophobicity25	0	128		MoranAuto_Hydrophobicity25	0	128		MoreauBrotoAuto_Hydrophobicity3	0	25		PAAC37	0	561			Auto-corelation	G_AC	GearyAuto_Hydrophobicity17		0	0	0	0
MoranAuto_Hydrophobicity24	0	127		MoranAuto_Hydrophobicity24	0	127		MoreauBrotoAuto_Hydrophobicity1	0	24		MoreauBrotoAuto_Steric12	0	542			Auto-corelation	G_AC	GearyAuto_Hydrophobicity18		0	0	0	0
MoreauBrotoAuto_Hydrophobicity9	0	126		MoreauBrotoAuto_Hydrophobicity9	0	126		CV	0	525		GearyAuto_ResidueASA22	0	532			Auto-corelation	G_AC	GearyAuto_Hydrophobicity19		0	0	0	0
MoranAuto_Hydrophobicity26	0	125		MoranAuto_Hydrophobicity26	0	125		MoreauBrotoAuto_Hydrophobicity2	0	26		GearyAuto_ResidueASA25	0	531			Auto-corelation	G_AC	GearyAuto_Mutability19		0	0	0	0
SD	0	124		SD	0	124		CW	0	524		GearyAuto_ResidueASA24	0	530			Auto-corelation	G_AC	GearyAuto_AvFlexibility9		0	0	0	0
MoranAuto_Hydrophobicity21	0	132		MoranAuto_Hydrophobicity21	0	132		QSOgrant25	0	546		GearyAuto_ResidueASA27	0	529			Auto-corelation	G_AC	GearyAuto_Steric29		0	0	0	0
MoranAuto_Hydrophobicity28	0	133		MoranAuto_Hydrophobicity28	0	133		QSOgrant22	0	549		MoranAuto_Mutability30	0	43			Auto-corelation	G_AC	GearyAuto_ResidueASA30		0	0	0	0
MoranAuto_Hydrophobicity29	0	134		MoranAuto_Hydrophobicity29	0	134		MoreauBrotoAuto_ResidueASA17	0	551		GearyAuto_ResidueASA23	0	533			Auto-corelation	G_AC	GearyAuto_Hydrophobicity6		0	0	0	0
GearyAuto_Steric7	0	139		GearyAuto_Steric7	0	139		PAAC38	0	566		GH	0	42			Auto-corelation	G_AC	GearyAuto_Hydrophobicity7		0	0	0	0
GearyAuto_Steric5	0	141		GearyAuto_Steric5	0	141		GW	0	17		GK	0	40			Auto-corelation	G_AC	GearyAuto_Hydrophobicity5		0	0	0	0
LC	0	140		LC	0	140		VC	0	572		HF	0	539			Auto-corelation	G_AC	GearyAuto_Hydrophobicity2		0	0	0	0
LE	0	138		LE	0	138		GV	0	18		QSOSW29	0	541			Auto-corelation	G_AC	GearyAuto_Hydrophobicity3		0	0	0	0
LF	0	135		LF	0	135		HD	0	569		QSOSW28	0	538			Auto-corelation	G_AC	GearyAuto_Hydrophobicity1		0.0168	0	0.0211	0
LD	0	137		LD	0	137		QSOSW22	0	568		GearyAuto_ResidueASA28	0	536			Auto-corelation	G_AC	GearyAuto_Hydrophobicity8		0	0	0	0
LG	0	136		LG	0	136		APAAC20	0	16		GearyAuto_ResidueASA29	0	537			Auto-corelation	G_AC	GearyAuto_Hydrophobicity9		0	0	0	0
QSOSW45	0	167		QSOSW45	0	167		VD	0	573		PAAC36	0	560			Auto-corelation	G_AC	GearyAuto_Steric19		0	0	0	0
QSOSW42	0	168		QSOSW42	0	168		VE	0	574		GE	0	33			Auto-corelation	G_AC	GearyAuto_Steric18		0	0	0	0
QSOSW43	0	169		QSOSW43	0	169		GearyAuto_AvFlexibility11	0	13		VV	0	589			Auto-corelation	G_AC	GearyAuto_Steric13		0	0	0	0
MoreauBrotoAuto_ResidueVol9	0	200		MoreauBrotoAuto_ResidueVol9	0	200		VI	0	578		GP	0	23			Auto-corelation	G_AC	GearyAuto_Steric11		0	0	0	0
_PolarityD3025	0	201		_PolarityD3025	0	201		VG	0	576		VL	0	580			Auto-corelation	G_AC	GearyAuto_Steric10		0.0156	0	0.0238	0
MoreauBrotoAuto_ResidueVol3	0	193		MoreauBrotoAuto_ResidueVol3	0	193		MoreauBrotoAuto_Hydrophobicity30	0	15		GS	0	20			Auto-corelation	G_AC	GearyAuto_Steric16		0	0	0	0
MoreauBrotoAuto_ResidueVol8	0	199		MoreauBrotoAuto_ResidueVol8	0	199		QSOSW35	0	14		VI	0	578			Auto-corelation	G_AC	GearyAuto_Mutability28		0	0	0	0
MoreauBrotoAuto_ResidueVol5	0	198		MoreauBrotoAuto_ResidueVol5	0	198		PAAC39	0	567		GR	0	21			Auto-corelation	G_AC	GearyAuto_Mutability26		0	0	0	0
MoreauBrotoAuto_ResidueVol4	0	197		MoreauBrotoAuto_ResidueVol4	0	197		GT	0	19		VG	0	576			Auto-corelation	G_AC	GearyAuto_Mutability25		0	0.0168	0	0.0402
MoreauBrotoAuto_ResidueVol7	0	196		MoreauBrotoAuto_ResidueVol7	0	196		GQ	0	22		VN	0	582			Auto-corelation	G_AC	GearyAuto_Mutability20		0	0	0	0
MoreauBrotoAuto_ResidueVol6	0	195		MoreauBrotoAuto_ResidueVol6	0	195		GS	0	20		VP	0	583			Auto-corelation	G_AC	GearyAuto_Mutability21		0	0	0	0
_SecondaryStrT23	0	202		_SecondaryStrT23	0	202		PAAC33	0	557		GT	0	19			Auto-corelation	G_AC	GearyAuto_Hydrophobicity14		0	0	0	0
_HydrophobicityD1001	0	203		_HydrophobicityD1001	0	203		PAAC32	0	556		GV	0	18			Auto-corelation	G_AC	GearyAuto_Polarizability30		0	0	0	0
GearyAuto_FreeEnergy24	0	204		GearyAuto_FreeEnergy24	0	204		QSOSW17	0	555		_PolarizabilityT23	0	588			Auto-corelation	G_AC	GearyAuto_Steric3		0	0	0	0
GearyAuto_FreeEnergy23	0	211		GearyAuto_FreeEnergy23	0	211		_PolarizabilityD2025	0	554		VT	0	587			Auto-corelation	G_AC	GearyAuto_Steric2		0	0	0	0
GearyAuto_FreeEnergy29	0	213		GearyAuto_FreeEnergy29	0	213		MoreauBrotoAuto_AvFlexibility8	0	553		VR	0	585			Auto-corelation	G_AC	GearyAuto_Steric1		0	0	0	0
GearyAuto_FreeEnergy28	0	212		GearyAuto_FreeEnergy28	0	212		PAAC30	0	558		VS	0	586			Auto-corelation	G_AC	GearyAuto_Steric6		0	0	0	0
GearyAuto_FreeEnergy22	0	210		GearyAuto_FreeEnergy22	0	210		GR	0	21		GQ	0	22			Auto-corelation	G_AC	GearyAuto_Steric9		0	0	0	0
GearyAuto_FreeEnergy26	0	206		GearyAuto_FreeEnergy26	0	206		PAAC31	0	559		VE	0	574			Auto-corelation	G_AC	GearyAuto_Steric8		0	0	0	0
GearyAuto_FreeEnergy21	0	209		GearyAuto_FreeEnergy21	0	209		PAAC35	0	563		PAAC34	0	562			Auto-corelation	G_AC	GearyAuto_AvFlexibility30		0	0	0	0
GearyAuto_FreeEnergy27	0	207		GearyAuto_FreeEnergy27	0	207		MoreauBrotoAuto_Steric30	0	564		VD	0	573			Auto-corelation	G_AC	GearyAuto_Polarizability8		0	0	0	0
MoreauBrotoAuto_ResidueVol1	0	194		MoreauBrotoAuto_ResidueVol1	0	194		PAAC34	0	562		PAAC38	0	566			Auto-corelation	G_AC	GearyAuto_Polarizability9		0	0	0	0
MoreauBrotoAuto_ResidueVol2	0	192		MoreauBrotoAuto_ResidueVol2	0	192		PAAC36	0	560		MoreauBrotoAuto_Hydrophobicity4	0	28			Auto-corelation	G_AC	GearyAuto_Polarizability4		0	0	0	0
AS	0	170		AS	0	170		PAAC37	0	561		MoreauBrotoAuto_Hydrophobicity6	0	30			Auto-corelation	G_AC	GearyAuto_Polarizability5		0	0	0	0
APAAC4	0	177		APAAC4	0	177		MoranAuto_Steric24	0	427		MoreauBrotoAuto_Steric30	0	564			Auto-corelation	G_AC	GearyAuto_Polarizability6		0	0	0	0
APAAC3	0	180		APAAC3	0	180		_NormalizedVDWVD3025	0	60		PAAC35	0	563			Auto-corelation	G_AC	GearyAuto_Polarizability7		0	0	0	0
GearyAuto_ResidueVol18	0	191		GearyAuto_ResidueVol18	0	191		MoranAuto_Steric22	0	425		PAAC39	0	567			Auto-corelation	G_AC	GearyAuto_Polarizability1		0	0	0	0
APAAC7	0	176		APAAC7	0	176		EL	0	262		QSOSW22	0	568			Auto-corelation	G_AC	GearyAuto_Polarizability2		0	0	0	0
APAAC6	0	175		APAAC6	0	175		EI	0	264		HD	0	569			Auto-corelation	G_AC	GearyAuto_Polarizability3		0	0	0	0
APAAC8	0	173		APAAC8	0	173		EN	0	263		MoreauBrotoAuto_Hydrophobicity3	0	25			Auto-corelation	G_AC	GearyAuto_Polarizability29		0	0	0	0
MoreauBrotoAuto_Hydrophobicity7	0	172		MoreauBrotoAuto_Hydrophobicity7	0	172		EM	0	261		MoreauBrotoAuto_Hydrophobicity1	0	24			Auto-corelation	G_AC	GearyAuto_Polarizability28		0	0	0	0
QSOSW41	0	171		QSOSW41	0	171		LI	0	149		MoreauBrotoAuto_Hydrophobicity2	0	26			Auto-corelation	G_AC	GearyAuto_Polarizability27		0	0	0	0
APAAC1	0	181		APAAC1	0	181		MoreauBrotoAuto_AvFlexibility29	0	260		VC	0	572			Auto-corelation	G_AC	GearyAuto_Polarizability26		0	0	0	0
GearyAuto_ResidueVol11	0	182		GearyAuto_ResidueVol11	0	182		MoreauBrotoAuto_ResidueVol13	0	259		MoreauBrotoAuto_Hydrophobicity5	0	27			Auto-corelation	G_AC	GearyAuto_Polarizability25		0	0	0	0
GearyAuto_ResidueVol10	0	183		GearyAuto_ResidueVol10	0	183		EH	0	265		GearyAuto_Polarizability12	0	436			Auto-corelation	G_AC	GearyAuto_Polarizability24		0	0	0	0
GearyAuto_ResidueVol17	0	188		GearyAuto_ResidueVol17	0	188		QSOgrant23	0	144		SY	0	105			Auto-corelation	G_AC	GearyAuto_Polarizability23		0.0231	0.031	0.0648	0.0831
GearyAuto_ResidueVol19	0	190		GearyAuto_ResidueVol19	0	190		EE	0	267		GearyAuto_Polarizability14	0	434			Auto-corelation	G_AC	GearyAuto_Polarizability22		0	0	0	0
GearyAuto_ResidueVol16	0	189		GearyAuto_ResidueVol16	0	189		ED	0	268		MoreauBrotoAuto_Hydrophobicity7	0	172			Auto-corelation	G_AC	GearyAuto_Polarizability21		0.0237	0	0.0508	0
GearyAuto_ResidueVol14	0	187		GearyAuto_ResidueVol14	0	187		MoreauBrotoAuto_FreeEnergy30	0	272		EV	0	283			Auto-corelation	G_AC	GearyAuto_AvFlexibility18		0	0	0	0
GearyAuto_ResidueVol13	0	184		GearyAuto_ResidueVol13	0	184		EA	0	271		APAAC8	0	173			Auto-corelation	G_AC	GearyAuto_AvFlexibility19		0	0.019	0	0.0763
GearyAuto_ResidueVol15	0	186		GearyAuto_ResidueVol15	0	186		LN	0	143		ET	0	281			Auto-corelation	G_AC	GearyAuto_AvFlexibility12		0	0	0	0
GearyAuto_ResidueVol12	0	185		GearyAuto_ResidueVol12	0	185		EF	0	270		GearyAuto_Mutability10	0	280			Auto-corelation	G_AC	GearyAuto_AvFlexibility10		0	0	0	0
SE	0	123		SE	0	123		EG	0	269		GearyAuto_Mutability11	0	279			Auto-corelation	G_AC	GearyAuto_AvFlexibility17		0	0	0	0
SF	0	122		SF	0	122		MoreauBrotoAuto_AvFlexibility28	0	258		EQ	0	284			Auto-corelation	G_AC	GearyAuto_Mutability29		0.0177	0.0251	0.0241	0.0339
SG	0	121		SG	0	121		_SolventAccessibilityD3075	0	257		QSOSW41	0	171			Auto-corelation	G_AC	GearyAuto_Mutability27		0.0228	0.0319	0.0523	0.0688
MoreauBrotoAuto_Hydrophobicity4	0	28		MoreauBrotoAuto_Hydrophobicity4	0	28		MoranAuto_Mutability29	0	256		EY	0	277			Auto-corelation	G_AC	GearyAuto_Mutability24		0	0	0	0
GY	0	29		GY	0	29		GearyAuto_ResidueASA8	0	247		EP	0	285			Auto-corelation	G_AC	GearyAuto_Mutability22		0	0	0	0
GR	0	21		GR	0	21		_SolventAccessibilityD2001	0	245		Y	0	290			Auto-corelation	G_AC	GearyAuto_Mutability23		0	0	0	0
MoreauBrotoAuto_Hydrophobicity5	0	27		MoreauBrotoAuto_Hydrophobicity5	0	27		MoranAuto_ResidueVol13	0	244		MoranAuto_AvFlexibility29	0	289			Auto-corelation	G_AC	GearyAuto_ResidueASA19		0	0	0	0
MoreauBrotoAuto_Hydrophobicity2	0	26		MoreauBrotoAuto_Hydrophobicity2	0	26		MoranAuto_AvFlexibility15	0	243		GearyAuto_AvFlexibility6	0	288			Auto-corelation	G_AC	GearyAuto_ResidueASA18		0	0	0	0
MoreauBrotoAuto_Hydrophobicity3	0	25		MoreauBrotoAuto_Hydrophobicity3	0	25		MoranAuto_AvFlexibility16	0	242		ER	0	287			Auto-corelation	G_AC	GearyAuto_ResidueASA17		0	0	0	0
MoreauBrotoAuto_Hydrophobicity1	0	24		MoreauBrotoAuto_Hydrophobicity1	0	24		MoranAuto_AvFlexibility17	0	241		AS	0	170			Auto-corelation	G_AC	GearyAuto_ResidueASA16		0	0	0	0
GP	0	23		GP	0	23		GearyAuto_ResidueASA9	0	246		GearyAuto_Mutability12	0	278			Auto-corelation	G_AC	GearyAuto_ResidueASA15		0	0	0	0
MoreauBrotoAuto_Hydrophobicity6	0	30		MoreauBrotoAuto_Hydrophobicity6	0	30		MoranAuto_Mutability25	0	248		GearyAuto_Mutability14	0	276			Auto-corelation	G_AC	GearyAuto_ResidueASA14		0	0	0	0
GE	0	33		GE	0	33		MoranAuto_Mutability22	0	255		GearyAuto_Polarizability17	0	433			Auto-corelation	G_AC	GearyAuto_ResidueASA13		0	0	0	0
GD	0	34		GD	0	34		LM	0	146		ED	0	268			Auto-corelation	G_AC	GearyAuto_ResidueASA12		0	0	0	0
GI	0	41		GI	0	41		MoranAuto_Mutability23	0	254		APAAC7	0	176			Auto-corelation	G_AC	GearyAuto_ResidueASA11		0	0	0	0
MoranAuto_Mutability30	0	43		MoranAuto_Mutability30	0	43		MoranAuto_Mutability20	0	253		EH	0	265			Auto-corelation	G_AC	GearyAuto_ResidueASA10		0	0	0	0
GH	0	42		GH	0	42		MoranAuto_Mutability21	0	252		EI	0	264			Auto-corelation	G_AC	GearyAuto_AvFlexibility29		0	0	0	0
GK	0	40		GK	0	40		MoranAuto_Mutability26	0	251		EN	0	263			Auto-corelation	G_AC	GearyAuto_AvFlexibility27		0	0	0	0
GC	0	35		GC	0	35		LL	0	145		APAAC4	0	177			Auto-corelation	G_AC	GearyAuto_AvFlexibility26		0	0	0	0
GN	0	37		GN	0	37		GearyAuto_Mutability17	0	273		EE	0	267			Auto-corelation	G_AC	GearyAuto_AvFlexibility25		0	0	0	0
GA	0	36		GA	0	36		GearyAuto_Mutability16	0	274		EG	0	269			Auto-corelation	G_AC	GearyAuto_AvFlexibility23		0	0	0	0
GQ	0	22		GQ	0	22		GearyAuto_Mutability15	0	275		GearyAuto_Mutability15	0	275			Auto-corelation	G_AC	GearyAuto_AvFlexibility22		0	0	0	0
GS	0	20		GS	0	20		MoreauBrotoAuto_Steric3	0	297		EF	0	270			Auto-corelation	G_AC	GearyAuto_AvFlexibility21		0	0	0	0
MoranAuto_AvFlexibility27	0	46		MoranAuto_AvFlexibility27	0	46		MoreauBrotoAuto_Steric1	0	295		GearyAuto_Mutability16	0	274			Auto-corelation	G_AC	GearyAuto_AvFlexibility20		0	0	0	0
MoreauBrotoAuto_AvFlexibility17	0	7		MoreauBrotoAuto_AvFlexibility17	0	7		MoreauBrotoAuto_Steric7	0	294		GearyAuto_Mutability17	0	273			Auto-corelation	G_AC	GearyAuto_Mutability30		0	0	0	0
MoreauBrotoAuto_AvFlexibility16	0	8		MoreauBrotoAuto_AvFlexibility16	0	8		MoreauBrotoAuto_Steric6	0	293		MoreauBrotoAuto_FreeEnergy30	0	272			Auto-corelation	G_AC	GearyAuto_FreeEnergy19		0	0	0	0
GT	0	19		GT	0	19		MoreauBrotoAuto_Steric5	0	292		EA	0	271			Auto-corelation	G_AC	GearyAuto_FreeEnergy18		0	0	0	0
MoreauBrotoAuto_AvFlexibility14	0	6		MoreauBrotoAuto_AvFlexibility14	0	6		MoreauBrotoAuto_Steric4	0	291		APAAC6	0	175			Auto-corelation	G_AC	GearyAuto_FreeEnergy14		0	0	0	0
MoreauBrotoAuto_AvFlexibility15	0	5		MoreauBrotoAuto_AvFlexibility15	0	5		MoreauBrotoAuto_Steric2	0	296		MoreauBrotoAuto_Steric4	0	291			Auto-corelation	G_AC	GearyAuto_Hydrophobicity4		0	0	0	0
MoreauBrotoAuto_AvFlexibility18	0	4		MoreauBrotoAuto_AvFlexibility18	0	4		MoreauBrotoAuto_Steric8	0	298		MoreauBrotoAuto_Steric5	0	292			Auto-corelation	G_AC	GearyAuto_FreeEnergy1		0	0	0	0
MoreauBrotoAuto_AvFlexibility19	0	3		MoreauBrotoAuto_AvFlexibility19	0	3		Y	0	290		MoreauBrotoAuto_Steric6	0	293			Auto-corelation	G_AC	GearyAuto_FreeEnergy3		0	0	0	0
MoranAuto_Mutability28	0	2		MoranAuto_Mutability28	0	2		LF	0	135		_ChargeD1050	0	314			Auto-corelation	G_AC	GearyAuto_FreeEnergy2		0	0	0	0
MoreauBrotoAuto_AvFlexibility11	0	9		MoreauBrotoAuto_AvFlexibility11	0	9		QSOgrant39	0	302		GearyAuto_Steric30	0	312			Auto-corelation	G_AC	GearyAuto_FreeEnergy5		0	0	0	0
MoreauBrotoAuto_AvFlexibility10	0	10		MoreauBrotoAuto_AvFlexibility10	0	10		MoranAuto_Hydrophobicity29	0	134		_ChargeD2025	0	311			Auto-corelation	G_AC	GearyAuto_FreeEnergy4		0	0	0	0
MoreauBrotoAuto_AvFlexibility13	0	11		MoreauBrotoAuto_AvFlexibility13	0	11		QSOgrant38	0	301		QSOgrant37	0	310			Auto-corelation	G_AC	GearyAuto_FreeEnergy7		0	0	0	0
APAAC20	0	16		APAAC20	0	16		QSOSW40	0	300		QSOgrant36	0	309			Auto-corelation	G_AC	GearyAuto_FreeEnergy6		0	0	0	0
GV	0	18		GV	0	18		MoreauBrotoAuto_Steric9	0	299		QSOgrant35	0	308			Auto-corelation	G_AC	GearyAuto_FreeEnergy9		0	0	0	0
GW	0	17		GW	0	17		LD	0	137		PAAC40	0	313			Auto-corelation	G_AC	GearyAuto_FreeEnergy8		0	0	0	0
MoreauBrotoAuto_Hydrophobicity30	0	15		MoreauBrotoAuto_Hydrophobicity30	0	15		LE	0	138		_PolarityD1075	0	315			Auto-corelation	G_AC	GearyAuto_FreeEnergy11		0	0	0	0
MoreauBrotoAuto_AvFlexibility12	0	12		MoreauBrotoAuto_AvFlexibility12	0	12		GearyAuto_Mutability14	0	276		MoreauBrotoAuto_Steric7	0	294			Auto-corelation	G_AC	GearyAuto_FreeEnergy10		0	0	0	0
QSOSW35	0	14		QSOSW35	0	14		EV	0	283		QSOSW47	0	165			Auto-corelation	G_AC	GearyAuto_FreeEnergy13		0	0	0	0
GearyAuto_AvFlexibility11	0	13		GearyAuto_AvFlexibility11	0	13		ET	0	281		_ChargeD3001	0	160			Auto-corelation	G_AC	GearyAuto_FreeEnergy12		0.015	0	0.0297	0
MoranAuto_AvFlexibility26	0	45		MoranAuto_AvFlexibility26	0	45		GearyAuto_Mutability10	0	280		MoreauBrotoAuto_ResidueASA30	0	161			Auto-corelation	G_AC	GearyAuto_FreeEnergy15		0	0	0	0
MoranAuto_AvFlexibility24	0	47		MoranAuto_AvFlexibility24	0	47		GearyAuto_Mutability11	0	279		QSOSW48	0	162			Auto-corelation	G_AC	GearyAuto_FreeEnergy17		0	0	0	0
SC	0	119		SC	0	119		GearyAuto_Mutability12	0	278		QSOSW46	0	164			Auto-corelation	G_AC	GearyAuto_FreeEnergy16		0.0289	0.0189	0.0366	0.0278
GearyAuto_Mutability18	0	89		GearyAuto_Mutability18	0	89		EY	0	277		_HydrophobicityD3075	0	317			Auto-corelation	G_AC	GearyAuto_Steric12		0	0	0	0
GearyAuto_AvFlexibility24	0	91		GearyAuto_AvFlexibility24	0	91		GearyAuto_Steric4	0	142		QSOgrant34	0	307			Auto-corelation	G_AC	GearyAuto_Steric17		0	0	0	0
GearyAuto_Steric22	0	80		GearyAuto_Steric22	0	80		EQ	0	284		QSOgrant33	0	306			Auto-corelation	G_AC	GearyAuto_Steric15		0	0	0	0
GearyAuto_Steric28	0	88		GearyAuto_Steric28	0	88		MoranAuto_AvFlexibility29	0	289		QSOgrant32	0	305			Auto-corelation	G_AC	GearyAuto_Steric14		0	0	0	0
GearyAuto_Steric24	0	86		GearyAuto_Steric24	0	86		GearyAuto_Steric5	0	141		QSOgrant31	0	304			Auto-corelation	M_AC	MoranAuto_Mutability28		0	0	0	0
GearyAuto_Steric26	0	84		GearyAuto_Steric26	0	84		GearyAuto_AvFlexibility6	0	288		MoreauBrotoAuto_Steric8	0	298			Auto-corelation	M_AC	MoranAuto_Mutability30		0	0	0	0
GearyAuto_Steric21	0	83		GearyAuto_Steric21	0	83		ER	0	287		MoreauBrotoAuto_Steric3	0	297			Auto-corelation	M_AC	MoranAuto_AvFlexibility26		0	0	0	0
GearyAuto_Steric20	0	82		GearyAuto_Steric20	0	82		GearyAuto_Steric7	0	139		QSOSW43	0	169			Auto-corelation	M_AC	MoranAuto_AvFlexibility27		0	0	0	0
SY	0	105		SY	0	105		EP	0	285		MoreauBrotoAuto_Steric2	0	296			Auto-corelation	M_AC	MoranAuto_AvFlexibility24		0	0	0	0
SR	0	107		SR	0	107		LC	0	140		MoreauBrotoAuto_Steric1	0	295			Auto-corelation	M_AC	MoranAuto_AvFlexibility25		0	0	0	0
SQ	0	108		SQ	0	108		MoranAuto_AvFlexibility10	0	240		QSOSW42	0	168			Auto-corelation	M_AC	MoranAuto_AvFlexibility22		0.0159	0	0.0172	0
SN	0	116		SN	0	116		MoranAuto_AvFlexibility11	0	239		QSOSW45	0	167			Auto-corelation	M_AC	MoranAuto_AvFlexibility23		0	0	0	0
SL	0	118		SL	0	118		GearyAuto_AvFlexibility3	0	55		MoreauBrotoAuto_Steric9	0	299			Auto-corelation	M_AC	MoranAuto_AvFlexibility20		0.0163	0.0183	0.0211	0.0228
SM	0	117		SM	0	117		QSOSW43	0	169		QSOgrant39	0	302			Auto-corelation	M_AC	MoranAuto_AvFlexibility21		0	0	0	0
SK	0	113		SK	0	113		QSOSW42	0	168		_SolventAccessibilityD1050	0	303			Auto-corelation	M_AC	MoranAuto_AvFlexibility28		0	0	0	0
SW	0	110		SW	0	110		MoreauBrotoAuto_ResidueVol8	0	199		QSOSW44	0	166			Auto-corelation	M_AC	MoranAuto_Polarizability11		0	0	0	0
ST	0	112		ST	0	112		MoreauBrotoAuto_ResidueVol5	0	198		QSOSW40	0	300			Auto-corelation	M_AC	MoranAuto_Hydrophobicity26		0	0	0	0
SV	0	111		SV	0	111		MoranAuto_ResidueVol12	0	238		QSOgrant38	0	301			Auto-corelation	M_AC	MoranAuto_Hydrophobicity24		0	0	0	0
GearyAuto_Steric23	0	81		GearyAuto_Steric23	0	81		AS	0	170		EL	0	262			Auto-corelation	M_AC	MoranAuto_Hydrophobicity25		0	0	0	0
GearyAuto_AvFlexibility28	0	79		GearyAuto_AvFlexibility28	0	79		QSOSW41	0	171		EM	0	261			Auto-corelation	M_AC	MoranAuto_Hydrophobicity22		0	0	0	0
MoranAuto_AvFlexibility25	0	48		MoranAuto_AvFlexibility25	0	48		QSOSW45	0	167		MoreauBrotoAuto_AvFlexibility29	0	260			Auto-corelation	M_AC	MoranAuto_Hydrophobicity23		0	0	0	0
GearyAuto_AvFlexibility3	0	55		GearyAuto_AvFlexibility3	0	55		QSOSW44	0	166		GearyAuto_ResidueASA4	0	224			Auto-corelation	M_AC	MoranAuto_Hydrophobicity20		0.0196	0.0292	0.0232	0.0344
GearyAuto_AvFlexibility4	0	56		GearyAuto_AvFlexibility4	0	56		QSOSW47	0	165		L	0	221			Auto-corelation	M_AC	MoranAuto_Hydrophobicity21		0	0	0	0
W	0	76		W	0	76		QSOSW46	0	164		GearyAuto_ResidueASA6	0	220			Auto-corelation	M_AC	MoranAuto_Hydrophobicity28		0	0	0	0
GearyAuto_AvFlexibility2	0	54		GearyAuto_AvFlexibility2	0	54		_SecondaryStrT23	0	202		GearyAuto_ResidueASA7	0	219			Auto-corelation	M_AC	MoranAuto_Hydrophobicity29		0	0	0	0
GearyAuto_AvFlexibility1	0	53		GearyAuto_AvFlexibility1	0	53		_PolarityD3025	0	201		_SecondaryStrD3050	0	218			Auto-corelation	M_AC	MoranAuto_ResidueASA30		0	0	0	0
MoranAuto_AvFlexibility21	0	52		MoranAuto_AvFlexibility21	0	52		MoreauBrotoAuto_ResidueVol9	0	200		MoranAuto_Hydrophobicity14	0	217			Auto-corelation	M_AC	MoranAuto_Steric30		0	0	0	0
MoranAuto_AvFlexibility23	0	50		MoranAuto_AvFlexibility23	0	50		MoreauBrotoAuto_ResidueASA30	0	161		MoreauBrotoAuto_FreeEnergy27	0	223			Auto-corelation	M_AC	MoranAuto_Hydrophobicity14		0	0	0	0
MoranAuto_AvFlexibility22	0	49		MoranAuto_AvFlexibility22	0	49		QSOSW48	0	162		GearyAuto_ResidueVol19	0	190			Auto-corelation	M_AC	MoranAuto_ResidueVol16		0	0	0	0
GearyAuto_AvFlexibility5	0	57		GearyAuto_AvFlexibility5	0	57		MoreauBrotoAuto_Hydrophobicity7	0	172		MoranAuto_ResidueVol16	0	231			Auto-corelation	M_AC	MoranAuto_ResidueVol17		0	0	0	0
MoranAuto_AvFlexibility28	0	58		MoranAuto_AvFlexibility28	0	58		MoreauBrotoAuto_ResidueVol4	0	197		GearyAuto_ResidueASA3	0	225			Auto-corelation	M_AC	MoranAuto_ResidueVol14		0	0	0	0
GearyAuto_AvFlexibility7	0	59		GearyAuto_AvFlexibility7	0	59		APAAC8	0	173		MoreauBrotoAuto_FreeEnergy9	0	229			Auto-corelation	M_AC	MoranAuto_AvFlexibility19		0	0	0	0
QSOSW34	0	72		QSOSW34	0	72		GearyAuto_ResidueVol10	0	183		GearyAuto_ResidueASA1	0	228			Auto-corelation	M_AC	MoranAuto_ResidueVol15		0	0	0	0
_ChargeD1025	0	75		_ChargeD1025	0	75		GearyAuto_ResidueVol18	0	191		GearyAuto_ResidueVol17	0	188			Auto-corelation	M_AC	MoranAuto_AvFlexibility13		0	0	0	0
GearyAuto_Mutability13	0	73		GearyAuto_Mutability13	0	73		GearyAuto_ResidueVol19	0	190		GearyAuto_ResidueVol16	0	189			Auto-corelation	M_AC	MoranAuto_ResidueVol12		0	0	0	0
EC	0	68		EC	0	68		GearyAuto_ResidueVol12	0	185		_HydrophobicityD2050	0	227			Auto-corelation	M_AC	MoranAuto_AvFlexibility11		0	0	0	0
_NormalizedVDWVD3025	0	60		_NormalizedVDWVD3025	0	60		GearyAuto_ResidueVol16	0	189		MoranAuto_Steric30	0	216			Auto-corelation	M_AC	MoranAuto_AvFlexibility10		0	0	0	0
MoranAuto_Polarizability11	0	63		MoranAuto_Polarizability11	0	63		GearyAuto_ResidueVol17	0	188		GearyAuto_ResidueVol18	0	191			Auto-corelation	M_AC	MoranAuto_AvFlexibility17		0	0	0	0
_SecondaryStrD1050	0	61		_SecondaryStrD1050	0	61		GearyAuto_ResidueVol13	0	184		_SolventAccessibilityD3100	0	215			Auto-corelation	M_AC	MoranAuto_AvFlexibility16		0	0	0	0
MoranAuto_ResidueASA30	0	214		MoranAuto_ResidueASA30	0	214		GearyAuto_ResidueVol11	0	182		MoranAuto_ResidueASA30	0	214			Auto-corelation	M_AC	MoranAuto_AvFlexibility15		0	0	0	0
_SolventAccessibilityD3100	0	215		_SolventAccessibilityD3100	0	215		APAAC6	0	175		GearyAuto_FreeEnergy26	0	206			Auto-corelation	M_AC	MoranAuto_ResidueVol13		0	0	0	0
MoranAuto_Steric30	0	216		MoranAuto_Steric30	0	216		APAAC1	0	181		GearyAuto_FreeEnergy24	0	204			Auto-corelation	M_AC	MoranAuto_Mutability25		0	0	0	0
GearyAuto_AvFlexibility16	0	340		GearyAuto_AvFlexibility16	0	340		MoreauBrotoAuto_ResidueVol7	0	196		_HydrophobicityD1001	0	203			Auto-corelation	M_AC	MoranAuto_Mutability24		0.0174	0	0.0515	0
MoreauBrotoAuto_Mutability5	0	342		MoreauBrotoAuto_Mutability5	0	342		MoreauBrotoAuto_ResidueVol6	0	195		_SecondaryStrT23	0	202			Auto-corelation	M_AC	MoranAuto_Mutability26		0	0	0	0
MoranAuto_Polarizability3	0	331		MoranAuto_Polarizability3	0	331		APAAC7	0	176		MoreauBrotoAuto_ResidueVol8	0	199			Auto-corelation	M_AC	MoranAuto_Mutability21		0	0	0	0
_ChargeT13	0	337		_ChargeT13	0	337		APAAC4	0	177		MoreauBrotoAuto_ResidueVol5	0	198			Auto-corelation	M_AC	MoranAuto_Mutability20		0	0	0	0
MoranAuto_Polarizability6	0	336		MoranAuto_Polarizability6	0	336		APAAC3	0	180		GearyAuto_FreeEnergy21	0	209			Auto-corelation	M_AC	MoranAuto_Mutability23		0	0	0	0
MoranAuto_Polarizability7	0	335		MoranAuto_Polarizability7	0	335		_HydrophobicityD1001	0	203		GearyAuto_FreeEnergy22	0	210			Auto-corelation	M_AC	MoranAuto_Mutability22		0	0	0	0
_ChargeT12	0	334		_ChargeT12	0	334		GearyAuto_FreeEnergy24	0	204		MoreauBrotoAuto_ResidueVol6	0	195			Auto-corelation	M_AC	MoranAuto_Mutability29		0	0	0	0
MoranAuto_ResidueASA10	0	672		MoranAuto_ResidueASA10	0	672		_ChargeD3001	0	160		GearyAuto_FreeEnergy29	0	213			Auto-corelation	M_AC	MoranAuto_AvFlexibility29		0	0	0	0
GearyAuto_AvFlexibility14	0	344		GearyAuto_AvFlexibility14	0	344		_PolarizabilityD1025	0	230		GearyAuto_FreeEnergy28	0	212			Auto-corelation	M_AC	MoranAuto_ResidueVol18		0	0	0	0
GearyAuto_AvFlexibility15	0	346		GearyAuto_AvFlexibility15	0	346		GearyAuto_ResidueASA1	0	228		MoreauBrotoAuto_ResidueVol4	0	197			Auto-corelation	M_AC	MoranAuto_Polarizability9		0	0	0	0
MoranAuto_FreeEnergy29	0	347		MoranAuto_FreeEnergy29	0	347		LW	0	151		MoreauBrotoAuto_ResidueVol7	0	196			Auto-corelation	M_AC	MoranAuto_Polarizability8		0	0	0	0
QW	0	353		QW	0	353		_HydrophobicityD2050	0	227		_PolarizabilityD1025	0	230			Auto-corelation	M_AC	MoranAuto_Polarizability1		0	0	0	0
QY	0	355		QY	0	355		GearyAuto_ResidueASA3	0	225		MoranAuto_ResidueVol17	0	232			Auto-corelation	M_AC	MoranAuto_FreeEnergy27		0	0	0	0
QV	0	354		QV	0	354		GearyAuto_ResidueASA4	0	224		MoreauBrotoAuto_ResidueVol13	0	259			Auto-corelation	M_AC	MoranAuto_Polarizability3		0	0	0	0
QT	0	352		QT	0	352		MoreauBrotoAuto_FreeEnergy9	0	229		MoranAuto_Mutability21	0	252			Auto-corelation	M_AC	MoranAuto_Polarizability2		0	0	0	0
QQ	0	348		QQ	0	348		MoranAuto_ResidueVol16	0	231		MoranAuto_Mutability26	0	251			Auto-corelation	M_AC	MoranAuto_Polarizability5		0	0	0	0
MoranAuto_FreeEnergy28	0	351		MoranAuto_FreeEnergy28	0	351		L	0	221		GearyAuto_ResidueVol11	0	182			Auto-corelation	M_AC	MoranAuto_Polarizability7		0	0	0	0
QS	0	350		QS	0	350		MoranAuto_ResidueVol17	0	232		GearyAuto_ResidueVol10	0	183			Auto-corelation	M_AC	MoranAuto_Polarizability6		0	0	0	0
MoranAuto_Polarizability2	0	332		MoranAuto_Polarizability2	0	332		MoranAuto_AvFlexibility13	0	237		MoranAuto_Mutability25	0	248			Auto-corelation	M_AC	MoranAuto_Hydrophobicity30		0.0297	0.0262	0.0331	0.0287
MoranAuto_FreeEnergy27	0	330		MoranAuto_FreeEnergy27	0	330		MoranAuto_ResidueVol15	0	236		GearyAuto_ResidueASA8	0	247			Auto-corelation	M_AC	MoranAuto_FreeEnergy29		0	0	0	0
QC	0	358		QC	0	358		MoranAuto_AvFlexibility19	0	235		APAAC1	0	181			Auto-corelation	M_AC	MoranAuto_FreeEnergy28		0	0	0	0
_ChargeD2025	0	311		_ChargeD2025	0	311		MoreauBrotoAuto_AvFlexibility20	0	234		MoranAuto_Mutability20	0	253			Auto-corelation	M_AC	MoranAuto_ResidueASA29		0	0	0	0
GearyAuto_Steric30	0	312		GearyAuto_Steric30	0	312		MoranAuto_ResidueVol14	0	233		MoranAuto_ResidueVol14	0	233			Auto-corelation	M_AC	MoranAuto_ResidueASA28		0	0	0	0
MoranAuto_Polarizability1	0	329		MoranAuto_Polarizability1	0	329		MoreauBrotoAuto_FreeEnergy27	0	223		APAAC3	0	180			Auto-corelation	M_AC	MoranAuto_ResidueASA25		0	0	0	0
QSOgrant37	0	310		QSOgrant37	0	310		GearyAuto_ResidueASA6	0	220		MoreauBrotoAuto_AvFlexibility28	0	258			Auto-corelation	M_AC	MoranAuto_ResidueASA24		0	0	0	0
QSOgrant36	0	309		QSOgrant36	0	309		GearyAuto_FreeEnergy26	0	206		_SolventAccessibilityD3075	0	257			Auto-corelation	M_AC	MoranAuto_ResidueASA27		0	0	0	0
QSOgrant35	0	308		QSOgrant35	0	308		GearyAuto_FreeEnergy29	0	213		MoranAuto_Mutability29	0	256			Auto-corelation	M_AC	MoranAuto_ResidueASA26		0	0	0	0
QSOgrant34	0	307		QSOgrant34	0	307		GearyAuto_FreeEnergy28	0	212		MoranAuto_Mutability22	0	255			Auto-corelation	M_AC	MoranAuto_ResidueASA21		0.0189	0	0.062	0
QSOgrant33	0	306		QSOgrant33	0	306		LQ	0	156		MoranAuto_Mutability23	0	254			Auto-corelation	M_AC	MoranAuto_ResidueASA20		0.021	0.0242	0.0233	0.0265
PAAC40	0	313		PAAC40	0	313		QSOgrant20	0	157		GearyAuto_ResidueASA9	0	246			Auto-corelation	M_AC	MoranAuto_ResidueASA23		0	0.018	0	0.0254
_ChargeD1050	0	314		_ChargeD1050	0	314		GearyAuto_FreeEnergy22	0	210		_SolventAccessibilityD2001	0	245			Auto-corelation	M_AC	MoranAuto_ResidueASA22		0	0	0	0
_PolarityD1075	0	315		_PolarityD1075	0	315		GearyAuto_FreeEnergy21	0	209		MoranAuto_ResidueVol13	0	244			Auto-corelation	M_AC	MoranAuto_Steric21		0	0	0	0
MoranAuto_Polarizability8	0	326		MoranAuto_Polarizability8	0	326		LS	0	154		MoranAuto_AvFlexibility15	0	243			Auto-corelation	M_AC	MoranAuto_Steric20		0	0	0	0
GearyAuto_AvFlexibility13	0	328		GearyAuto_AvFlexibility13	0	328		MoranAuto_ResidueASA30	0	214		MoranAuto_ResidueVol12	0	238			Auto-corelation	M_AC	MoranAuto_Steric23		0.0178	0	0.0278	0
_ChargeD2050	0	327		_ChargeD2050	0	327		LT	0	152		MoranAuto_AvFlexibility13	0	237			Auto-corelation	M_AC	MoranAuto_Steric22		0	0	0	0
MoranAuto_Polarizability9	0	325		MoranAuto_Polarizability9	0	325		_SolventAccessibilityD3100	0	215		MoranAuto_ResidueVol15	0	236			Auto-corelation	M_AC	MoranAuto_Steric25		0	0	0	0
_HydrophobicityD3075	0	317		_HydrophobicityD3075	0	317		GearyAuto_ResidueASA7	0	219		MoranAuto_AvFlexibility19	0	235			Auto-corelation	M_AC	MoranAuto_Steric24		0	0	0	0
MoranAuto_ResidueVol18	0	324		MoranAuto_ResidueVol18	0	324		_SecondaryStrD3050	0	218		MoreauBrotoAuto_AvFlexibility20	0	234			Auto-corelation	M_AC	MoranAuto_Steric27		0	0.0201	0	0.0202
_HydrophobicityD2075	0	322		_HydrophobicityD2075	0	322		MoranAuto_Hydrophobicity14	0	217		MoranAuto_AvFlexibility11	0	239			Auto-corelation	M_AC	MoranAuto_Steric26		0	0	0	0
QA	0	357		QA	0	357		LR	0	153		GearyAuto_ResidueVol14	0	187			Auto-corelation	M_AC	MoranAuto_Steric29		0	0	0	0
QE	0	359		QE	0	359		MoranAuto_Steric30	0	216		GearyAuto_ResidueVol15	0	186			Auto-corelation	M_AC	MoranAuto_Steric28		0	0	0	0
QSOgrant31	0	304		QSOgrant31	0	304		_SolventAccessibilityD1050	0	303		MoranAuto_AvFlexibility16	0	242			Auto-corelation	M_AC	MoranAuto_Mutability10		0	0	0	0
GearyAuto_ResidueVol29	0	391		GearyAuto_ResidueVol29	0	391		QSOgrant31	0	304		GearyAuto_ResidueVol13	0	184			Auto-corelation	M_AC	MoranAuto_Mutability11		0	0	0	0
GearyAuto_ResidueVol24	0	392		GearyAuto_ResidueVol24	0	392		QSOgrant32	0	305		MoranAuto_AvFlexibility17	0	241			Auto-corelation	M_AC	MoranAuto_Mutability12		0	0	0	0
MoreauBrotoAuto_ResidueASA29	0	384		MoreauBrotoAuto_ResidueASA29	0	384		_PolarityD1100	0	383		MoranAuto_AvFlexibility10	0	240			Auto-corelation	M_AC	MoranAuto_Mutability13		0	0	0	0
GearyAuto_ResidueVol28	0	390		GearyAuto_ResidueVol28	0	390		MoreauBrotoAuto_ResidueASA28	0	385		GearyAuto_ResidueVol12	0	185			Auto-corelation	M_AC	MoranAuto_Mutability14		0	0	0	0
RN	0	389		RN	0	389		MoreauBrotoAuto_ResidueASA29	0	384		QSOgrant20	0	157			Auto-corelation	M_AC	MoranAuto_Mutability15		0	0	0	0
_HydrophobicityD2100	0	388		_HydrophobicityD2100	0	388		QSOSW37	0	382		WN	0	651			Auto-corelation	M_AC	MoranAuto_Mutability16		0	0	0	0
MoreauBrotoAuto_ResidueVol30	0	387		MoreauBrotoAuto_ResidueVol30	0	387		QSOgrant33	0	306		_HydrophobicityD2075	0	322			Auto-corelation	M_AC	MoranAuto_Mutability17		0.0175	0	0.0272	0
QSOgrant30	0	386		QSOgrant30	0	386		GearyAuto_Steric23	0	81		GearyAuto_ResidueVol8	0	401			Auto-corelation	M_AC	MoranAuto_Mutability18		0	0	0	0
GearyAuto_ResidueVol25	0	393		GearyAuto_ResidueVol25	0	393		QSOSW30	0	381		SG	0	121			Auto-corelation	M_AC	MoranAuto_Mutability19		0	0	0	0
GearyAuto_ResidueVol26	0	394		GearyAuto_ResidueVol26	0	394		QSOgrant30	0	386		GearyAuto_ResidueVol22	0	398			Auto-corelation	M_AC	MoranAuto_Polarizability10		0	0	0	0
GearyAuto_ResidueVol27	0	395		GearyAuto_ResidueVol27	0	395		GearyAuto_Steric22	0	80		SF	0	122			Auto-corelation	M_AC	MoranAuto_Polarizability12		0	0	0	0
GearyAuto_ResidueVol8	0	401		GearyAuto_ResidueVol8	0	401		GearyAuto_AvFlexibility28	0	79		GearyAuto_ResidueVol27	0	395			Auto-corelation	M_AC	MoranAuto_Polarizability17		0	0	0	0
GearyAuto_ResidueVol3	0	403		GearyAuto_ResidueVol3	0	403		MoreauBrotoAuto_ResidueVol30	0	387		GearyAuto_ResidueVol26	0	394			Auto-corelation	M_AC	MoranAuto_ResidueVol8		0	0	0	0
GearyAuto_ResidueVol1	0	402		GearyAuto_ResidueVol1	0	402		GearyAuto_ResidueVol24	0	392		GearyAuto_ResidueVol9	0	400			Auto-corelation	M_AC	MoranAuto_ResidueVol9		0	0	0	0
GearyAuto_ResidueVol9	0	400		GearyAuto_ResidueVol9	0	400		GearyAuto_ResidueVol29	0	391		SC	0	119			Auto-corelation	M_AC	MoranAuto_ResidueVol4		0	0	0	0
GearyAuto_ResidueVol20	0	396		GearyAuto_ResidueVol20	0	396		GearyAuto_ResidueVol28	0	390		GearyAuto_ResidueVol2	0	404			Auto-corelation	M_AC	MoranAuto_ResidueVol5		0	0	0	0
GearyAuto_ResidueVol22	0	398		GearyAuto_ResidueVol22	0	398		RN	0	389		SL	0	118			Auto-corelation	M_AC	MoranAuto_ResidueVol6		0	0	0	0
GearyAuto_ResidueVol21	0	397		GearyAuto_ResidueVol21	0	397		_HydrophobicityD2100	0	388		SK	0	113			Auto-corelation	M_AC	MoranAuto_ResidueVol7		0	0	0	0
MoreauBrotoAuto_ResidueASA28	0	385		MoreauBrotoAuto_ResidueASA28	0	385		GearyAuto_Steric20	0	82		SH	0	115			Auto-corelation	M_AC	MoranAuto_ResidueVol1		0.0142	0	0.3281	0
_PolarityD1100	0	383		_PolarityD1100	0	383		GearyAuto_Steric21	0	83		SN	0	116			Auto-corelation	M_AC	MoranAuto_ResidueVol2		0	0	0	0
QD	0	360		QD	0	360		QSOSW31	0	380		GearyAuto_ResidueVol3	0	403			Auto-corelation	M_AC	MoranAuto_ResidueVol3		0	0	0	0
MoreauBrotoAuto_ResidueASA27	0	370		MoreauBrotoAuto_ResidueASA27	0	370		MoreauBrotoAuto_ResidueASA25	0	372		SM	0	117			Auto-corelation	M_AC	MoranAuto_Steric2		0	0	0	0
MoreauBrotoAuto_ResidueASA26	0	371		MoreauBrotoAuto_ResidueASA26	0	371		MoreauBrotoAuto_ResidueASA27	0	370		GearyAuto_ResidueVol25	0	393			Auto-corelation	M_AC	MoranAuto_Steric3		0	0	0	0
QSOSW37	0	382		QSOSW37	0	382		GearyAuto_Steric27	0	85		GearyAuto_ResidueVol24	0	392			Auto-corelation	M_AC	MoranAuto_Steric1		0	0	0	0
QN	0	369		QN	0	369		QN	0	369		GearyAuto_ResidueVol29	0	391			Auto-corelation	M_AC	MoranAuto_Steric6		0	0	0	0
QM	0	367		QM	0	367		GearyAuto_Steric24	0	86		GearyAuto_ResidueVol28	0	390			Auto-corelation	M_AC	MoranAuto_Steric7		0	0	0	0
QI	0	363		QI	0	363		QM	0	367		_PolarityD1100	0	383			Auto-corelation	M_AC	MoranAuto_Steric4		0	0	0	0
QF	0	362		QF	0	362		MoreauBrotoAuto_ResidueASA26	0	371		QSOSW37	0	382			Auto-corelation	M_AC	MoranAuto_Steric5		0	0	0	0
QG	0	361		QG	0	361		GearyAuto_Steric26	0	84		MoreauBrotoAuto_Hydrophobicity9	0	126			Auto-corelation	M_AC	MoranAuto_Steric8		0	0	0	0
MoreauBrotoAuto_ResidueASA25	0	372		MoreauBrotoAuto_ResidueASA25	0	372		QSOSW32	0	379		QSOSW30	0	381			Auto-corelation	M_AC	MoranAuto_Steric9		0	0	0	0
MoreauBrotoAuto_ResidueASA24	0	373		MoreauBrotoAuto_ResidueASA24	0	373		MoreauBrotoAuto_ResidueASA24	0	373		MoranAuto_Hydrophobicity24	0	127			Auto-corelation	M_AC	MoranAuto_Polarizability4		0	0	0	0
MoreauBrotoAuto_ResidueASA23	0	374		MoreauBrotoAuto_ResidueASA23	0	374		QSOSW33	0	378		MoreauBrotoAuto_ResidueASA29	0	384			Auto-corelation	M_AC	MoranAuto_ResidueASA18		0	0.0172	0	0.0231
QSOSW32	0	379		QSOSW32	0	379		MoreauBrotoAuto_ResidueASA20	0	377		MoreauBrotoAuto_ResidueASA28	0	385			Auto-corelation	M_AC	MoranAuto_ResidueASA10		0	0	0	0
QSOSW30	0	381		QSOSW30	0	381		MoreauBrotoAuto_ResidueASA21	0	376		QSOgrant30	0	386			Auto-corelation	M_AC	MoranAuto_ResidueASA11		0	0	0	0
QSOSW31	0	380		QSOSW31	0	380		MoreauBrotoAuto_ResidueASA22	0	375		_HydrophobicityD2100	0	388			Auto-corelation	M_AC	MoranAuto_ResidueASA12		0	0	0	0
QSOSW33	0	378		QSOSW33	0	378		MoreauBrotoAuto_ResidueASA23	0	374		RN	0	389			Auto-corelation	M_AC	MoranAuto_ResidueASA15		0	0	0	0
MoreauBrotoAuto_ResidueASA22	0	375		MoreauBrotoAuto_ResidueASA22	0	375		GearyAuto_ResidueVol25	0	393		MoreauBrotoAuto_ResidueVol30	0	387			Auto-corelation	M_AC	MoranAuto_ResidueASA16		0	0	0	0
MoreauBrotoAuto_ResidueASA20	0	377		MoreauBrotoAuto_ResidueASA20	0	377		GearyAuto_ResidueVol26	0	394		MoranAuto_Hydrophobicity26	0	125			Auto-corelation	M_AC	MoranAuto_ResidueASA17		0	0	0	0
MoreauBrotoAuto_ResidueASA21	0	376		MoreauBrotoAuto_ResidueASA21	0	376		GearyAuto_ResidueVol27	0	395		SD	0	124			Auto-corelation	M_AC	MoranAuto_Steric14		0	0	0	0
QSOgrant32	0	305		QSOgrant32	0	305		MoranAuto_AvFlexibility28	0	58		ST	0	112			Auto-corelation	M_AC	MoranAuto_Steric15		0	0	0	0
_SolventAccessibilityD1050	0	303		_SolventAccessibilityD1050	0	303		MoranAuto_ResidueASA24	0	415		SV	0	111			Auto-corelation	M_AC	MoranAuto_Steric16		0	0	0	0
MoranAuto_Hydrophobicity14	0	217		MoranAuto_Hydrophobicity14	0	217		GearyAuto_AvFlexibility7	0	59		QSOSW31	0	380			Auto-corelation	M_AC	MoranAuto_Steric17		0	0	0	0
_SolventAccessibilityD2001	0	245		_SolventAccessibilityD2001	0	245		MoranAuto_ResidueASA25	0	414		MoranAuto_Steric25	0	426			Auto-corelation	M_AC	MoranAuto_Steric12		0	0	0	0
GearyAuto_ResidueASA9	0	246		GearyAuto_ResidueASA9	0	246		MoranAuto_ResidueASA28	0	413		GearyAuto_Steric24	0	86			Auto-corelation	M_AC	MoranAuto_Steric13		0	0	0	0
MoranAuto_ResidueVol12	0	238		MoranAuto_ResidueVol12	0	238		MoranAuto_ResidueASA29	0	412		GearyAuto_Steric28	0	88			Auto-corelation	M_AC	MoranAuto_Steric18		0	0	0	0
MoranAuto_ResidueVol13	0	244		MoranAuto_ResidueVol13	0	244		MoranAuto_ResidueASA27	0	416		GearyAuto_Mutability18	0	89			Auto-corelation	M_AC	MoranAuto_Steric19		0	0	0	0
MoranAuto_AvFlexibility15	0	243		MoranAuto_AvFlexibility15	0	243		MoranAuto_ResidueASA26	0	417		MoranAuto_Steric20	0	423			Auto-corelation	M_AC	MoranAuto_FreeEnergy18		0	0	0	0
MoranAuto_AvFlexibility16	0	242		MoranAuto_AvFlexibility16	0	242		GearyAuto_ResidueASA5	0	409		MoranAuto_Steric21	0	422			Auto-corelation	M_AC	MoranAuto_FreeEnergy19		0.0163	0.0173	0.0219	0.0273
MoranAuto_AvFlexibility17	0	241		MoranAuto_AvFlexibility17	0	241		GearyAuto_AvFlexibility5	0	57		MoranAuto_Steric22	0	425			Auto-corelation	M_AC	MoranAuto_FreeEnergy12		0	0	0	0
MoranAuto_AvFlexibility10	0	240		MoranAuto_AvFlexibility10	0	240		MoranAuto_Steric20	0	423		MoranAuto_Steric24	0	427			Auto-corelation	M_AC	MoranAuto_FreeEnergy13		0	0	0	0
GearyAuto_ResidueASA8	0	247		GearyAuto_ResidueASA8	0	247		MoranAuto_Steric21	0	422		SW	0	110			Auto-corelation	M_AC	MoranAuto_FreeEnergy10		0	0	0	0
MoranAuto_Mutability25	0	248		MoranAuto_Mutability25	0	248		MoranAuto_ResidueASA22	0	421		GearyAuto_Steric27	0	85			Auto-corelation	M_AC	MoranAuto_FreeEnergy11		0	0	0	0
MoranAuto_Mutability24	0	249		MoranAuto_Mutability24	0	249		GearyAuto_AvFlexibility4	0	56		GearyAuto_Polarizability16	0	432			Auto-corelation	M_AC	MoranAuto_FreeEnergy16		0.0229	0	0.0277	0
MoranAuto_Mutability23	0	254		MoranAuto_Mutability23	0	254		MoranAuto_ResidueASA23	0	420		MoranAuto_Steric28	0	431			Auto-corelation	M_AC	MoranAuto_FreeEnergy17		0	0	0	0
MoranAuto_Mutability29	0	256		MoranAuto_Mutability29	0	256		GearyAuto_FreeEnergy30	0	411		MoranAuto_Steric29	0	430			Auto-corelation	M_AC	MoranAuto_FreeEnergy14		0	0	0	0
MoranAuto_Mutability22	0	255		MoranAuto_Mutability22	0	255		GearyAuto_ResidueVol6	0	408		MoranAuto_Steric26	0	429			Auto-corelation	M_AC	MoranAuto_FreeEnergy15		0	0	0	0
MoranAuto_Mutability20	0	253		MoranAuto_Mutability20	0	253		GearyAuto_ResidueVol22	0	398		MoranAuto_Steric27	0	428			Auto-corelation	M_AC	MoranAuto_Polarizability24		0	0	0	0
_SolventAccessibilityD2075	0	250		_SolventAccessibilityD2075	0	250		QSOSW34	0	72		MoranAuto_ResidueASA22	0	421			Auto-corelation	M_AC	MoranAuto_Polarizability25		0	0	0	0
MoranAuto_Mutability21	0	252		MoranAuto_Mutability21	0	252		GearyAuto_ResidueVol3	0	403		GearyAuto_AvFlexibility24	0	91			Auto-corelation	M_AC	MoranAuto_Polarizability26		0	0	0	0
MoranAuto_Mutability26	0	251		MoranAuto_Mutability26	0	251		_ChargeD1025	0	75		MoranAuto_ResidueASA23	0	420			Auto-corelation	M_AC	MoranAuto_Polarizability27		0	0	0	0
MoranAuto_AvFlexibility11	0	239		MoranAuto_AvFlexibility11	0	239		GearyAuto_ResidueVol8	0	401		_PolarityD3025	0	201			Auto-corelation	M_AC	MoranAuto_Polarizability20		0.0205	0.0264	0.0227	0.0293
MoranAuto_AvFlexibility13	0	237		MoranAuto_AvFlexibility13	0	237		GearyAuto_ResidueVol9	0	400		GearyAuto_ResidueASA5	0	409			Auto-corelation	M_AC	MoranAuto_Polarizability21		0.0202	0	0.0356	0
MoreauBrotoAuto_ResidueVol13	0	259		MoreauBrotoAuto_ResidueVol13	0	259		W	0	76		GearyAuto_ResidueVol6	0	408			Auto-corelation	M_AC	MoranAuto_Polarizability22		0	0	0	0
MoreauBrotoAuto_FreeEnergy27	0	223		MoreauBrotoAuto_FreeEnergy27	0	223		GearyAuto_Mutability13	0	73		GearyAuto_ResidueVol7	0	407			Auto-corelation	M_AC	MoranAuto_ResidueASA19		0	0	0	0
GearyAuto_ResidueASA4	0	224		GearyAuto_ResidueASA4	0	224		EC	0	68		GearyAuto_ResidueVol4	0	406			Auto-corelation	M_AC	MoranAuto_ResidueASA13		0	0	0	0
MoranAuto_ResidueVol15	0	236		MoranAuto_ResidueVol15	0	236		GearyAuto_ResidueVol7	0	407		GearyAuto_ResidueVol5	0	405			Auto-corelation	M_AC	MoranAuto_ResidueASA14		0	0	0	0
GearyAuto_Hydrophobicity30	0	222		GearyAuto_Hydrophobicity30	0	222		MoranAuto_Polarizability11	0	63		SQ	0	108			Auto-corelation	M_AC	MoranAuto_Steric10		0	0	0	0
L	0	221		L	0	221		GearyAuto_ResidueVol4	0	406		GearyAuto_FreeEnergy30	0	411			Auto-corelation	M_AC	MoranAuto_Hydrophobicity19		0	0	0	0
GearyAuto_ResidueASA6	0	220		GearyAuto_ResidueASA6	0	220		GearyAuto_ResidueVol5	0	405		MoranAuto_ResidueASA29	0	412			Auto-corelation	M_AC	MoranAuto_Hydrophobicity18		0	0	0	0
GearyAuto_ResidueASA7	0	219		GearyAuto_ResidueASA7	0	219		GearyAuto_ResidueVol14	0	187		MoranAuto_ResidueASA27	0	416			Auto-corelation	M_AC	MoranAuto_Hydrophobicity17		0	0	0	0
_SecondaryStrD3050	0	218		_SecondaryStrD3050	0	218		_SecondaryStrD1050	0	61		MoranAuto_ResidueASA26	0	417			Auto-corelation	M_AC	MoranAuto_Hydrophobicity16		0.0142	0.0169	0.3281	0.3413
GearyAuto_ResidueASA3	0	225		GearyAuto_ResidueASA3	0	225		GearyAuto_ResidueVol2	0	404		MoranAuto_ResidueASA24	0	415			Auto-corelation	M_AC	MoranAuto_Hydrophobicity15		0	0	0	0
_HydrophobicityD2050	0	227		_HydrophobicityD2050	0	227		QSOgrant3	0	366		MoranAuto_ResidueASA28	0	413			Auto-corelation	M_AC	MoranAuto_Hydrophobicity13		0	0	0	0
GearyAuto_ResidueASA1	0	228		GearyAuto_ResidueASA1	0	228		QK	0	365		MoranAuto_ResidueASA25	0	414			Auto-corelation	M_AC	MoranAuto_Hydrophobicity12		0	0	0	0
MoranAuto_ResidueVol14	0	233		MoranAuto_ResidueVol14	0	233		QI	0	363		MoranAuto_Hydrophobicity25	0	128			Auto-corelation	M_AC	MoranAuto_Hydrophobicity11		0	0	0	0
MoranAuto_AvFlexibility19	0	235		MoranAuto_AvFlexibility19	0	235		_ChargeD2050	0	327		QSOSW32	0	379			Auto-corelation	M_AC	MoranAuto_Hydrophobicity10		0	0	0	0
MoreauBrotoAuto_AvFlexibility20	0	234		MoreauBrotoAuto_AvFlexibility20	0	234		MoranAuto_Polarizability9	0	325		LQ	0	156			Auto-corelation	M_AC	MoranAuto_Polarizability30		0	0	0	0
MoranAuto_ResidueVol17	0	232		MoranAuto_ResidueVol17	0	232		MoranAuto_ResidueVol18	0	324		GearyAuto_AvFlexibility16	0	340			Auto-corelation	M_AC	MoranAuto_Hydrophobicity27		0	0	0	0
MoreauBrotoAuto_FreeEnergy9	0	229		MoreauBrotoAuto_FreeEnergy9	0	229		SD	0	124		QSOgrant23	0	144			Auto-corelation	M_AC	MoranAuto_FreeEnergy1		0	0	0	0
MoranAuto_ResidueVol16	0	231		MoranAuto_ResidueVol16	0	231		_HydrophobicityD2075	0	322		_ChargeT13	0	337			Auto-corelation	M_AC	MoranAuto_FreeEnergy2		0	0	0	0
_PolarizabilityD1025	0	230		_PolarizabilityD1025	0	230		WN	0	651		MoranAuto_Polarizability6	0	336			Auto-corelation	M_AC	MoranAuto_FreeEnergy3		0.0337	0	0.023	0
MoreauBrotoAuto_AvFlexibility28	0	258		MoreauBrotoAuto_AvFlexibility28	0	258		MoranAuto_Polarizability8	0	326		MoranAuto_Polarizability7	0	335			Auto-corelation	M_AC	MoranAuto_FreeEnergy4		0	0	0	0
MoreauBrotoAuto_AvFlexibility29	0	260		MoreauBrotoAuto_AvFlexibility29	0	260		GearyAuto_AvFlexibility13	0	328		_ChargeT12	0	334			Auto-corelation	M_AC	MoranAuto_FreeEnergy5		0	0	0	0
QSOgrant39	0	302		QSOgrant39	0	302		MoreauBrotoAuto_Hydrophobicity9	0	126		LN	0	143			Auto-corelation	M_AC	MoranAuto_FreeEnergy6		0	0	0	0
Y	0	290		Y	0	290		MoranAuto_Polarizability1	0	329		GearyAuto_Steric4	0	142			Auto-corelation	M_AC	MoranAuto_FreeEnergy7		0	0	0	0
MoreauBrotoAuto_Steric4	0	291		MoreauBrotoAuto_Steric4	0	291		SF	0	122		GearyAuto_AvFlexibility15	0	346			Auto-corelation	M_AC	MoranAuto_FreeEnergy8		0	0	0	0
EV	0	283		EV	0	283		MoranAuto_Polarizability5	0	333		MoreauBrotoAuto_Mutability5	0	342			Auto-corelation	M_AC	MoranAuto_FreeEnergy9		0	0	0	0
MoranAuto_AvFlexibility29	0	289		MoranAuto_AvFlexibility29	0	289		MoranAuto_Polarizability2	0	332		LE	0	138			Auto-corelation	M_AC	MoranAuto_Steric11		0	0	0	0
GearyAuto_AvFlexibility6	0	288		GearyAuto_AvFlexibility6	0	288		MoranAuto_Polarizability3	0	331		GearyAuto_Steric7	0	139			Auto-corelation	M_AC	MoranAuto_Mutability6		0	0	0	0
ER	0	287		ER	0	287		MoranAuto_FreeEnergy27	0	330		GearyAuto_AvFlexibility14	0	344			Auto-corelation	M_AC	MoranAuto_Mutability7		0	0	0	0
ES	0	286		ES	0	286		MoranAuto_Hydrophobicity26	0	125		LC	0	140			Auto-corelation	M_AC	MoranAuto_Mutability4		0	0	0	0
EP	0	285		EP	0	285		MoranAuto_Hydrophobicity24	0	127		GearyAuto_Steric5	0	141			Auto-corelation	M_AC	MoranAuto_Mutability5		0	0	0	0
MoreauBrotoAuto_Steric5	0	292		MoreauBrotoAuto_Steric5	0	292		SC	0	119		LL	0	145			Auto-corelation	M_AC	MoranAuto_Mutability2		0	0	0	0
MoreauBrotoAuto_Steric6	0	293		MoreauBrotoAuto_Steric6	0	293		GearyAuto_Steric30	0	312		LM	0	146			Auto-corelation	M_AC	MoranAuto_Mutability3		0	0	0	0
MoreauBrotoAuto_Steric7	0	294		MoreauBrotoAuto_Steric7	0	294		QSOgrant37	0	310		LI	0	149			Auto-corelation	M_AC	MoranAuto_Mutability1		0	0	0	0
MoreauBrotoAuto_Steric9	0	299		MoreauBrotoAuto_Steric9	0	299		MoranAuto_Hydrophobicity28	0	133		LW	0	151			Auto-corelation	M_AC	MoranAuto_ResidueVol19		0	0	0	0
QSOgrant38	0	301		QSOgrant38	0	301		QSOgrant36	0	309		GearyAuto_AvFlexibility13	0	328			Auto-corelation	M_AC	MoranAuto_Mutability8		0	0	0	0
QSOSW40	0	300		QSOSW40	0	300		QSOgrant35	0	308		_ChargeD2050	0	327			Auto-corelation	M_AC	MoranAuto_Mutability9		0	0	0	0
MoreauBrotoAuto_Steric8	0	298		MoreauBrotoAuto_Steric8	0	298		QSOgrant34	0	307		MoranAuto_Polarizability8	0	326			Auto-corelation	M_AC	MoranAuto_Hydrophobicity9		0	0	0	0
MoreauBrotoAuto_Steric1	0	295		MoreauBrotoAuto_Steric1	0	295		_ChargeD2025	0	311		MoranAuto_Polarizability9	0	325			Auto-corelation	M_AC	MoranAuto_Hydrophobicity8		0	0	0	0
MoreauBrotoAuto_Steric3	0	297		MoreauBrotoAuto_Steric3	0	297		PAAC40	0	313		MoranAuto_ResidueVol18	0	324			Auto-corelation	M_AC	MoranAuto_Hydrophobicity7		0	0	0	0
MoreauBrotoAuto_Steric2	0	296		MoreauBrotoAuto_Steric2	0	296		MoranAuto_Hydrophobicity25	0	128		MoranAuto_Polarizability1	0	329			Auto-corelation	M_AC	MoranAuto_Hydrophobicity6		0	0	0	0
EQ	0	284		EQ	0	284		_ChargeD1050	0	314		MoranAuto_FreeEnergy27	0	330			Auto-corelation	M_AC	MoranAuto_Hydrophobicity5		0	0	0	0
ET	0	281		ET	0	281		MoranAuto_Hydrophobicity22	0	129		MoranAuto_Polarizability3	0	331			Auto-corelation	M_AC	MoranAuto_Hydrophobicity4		0	0	0	0
EM	0	261		EM	0	261		MoranAuto_Hydrophobicity23	0	130		LR	0	153			Auto-corelation	M_AC	MoranAuto_Hydrophobicity3		0	0	0	0
ED	0	268		ED	0	268		_HydrophobicityD3075	0	317		LT	0	152			Auto-corelation	M_AC	MoranAuto_Hydrophobicity2		0	0	0	0
EG	0	269		EG	0	269		MoranAuto_Hydrophobicity21	0	132		LS	0	154			Auto-corelation	M_AC	MoranAuto_Hydrophobicity1		0.0171	0.0185	0.0177	0.0192
GearyAuto_Mutability10	0	280		GearyAuto_Mutability10	0	280		_PolarityD1075	0	315		MoranAuto_Polarizability2	0	332			Auto-corelation	M_AC	MoranAuto_ResidueVol22		0	0	0	0
EE	0	267		EE	0	267		SG	0	121		MoranAuto_Polarizability5	0	333			Auto-corelation	M_AC	MoranAuto_ResidueVol10		0	0	0	0
EH	0	265		EH	0	265		SL	0	118		LD	0	137			Auto-corelation	M_AC	MoranAuto_FreeEnergy30		0	0	0	0
EI	0	264		EI	0	264		QF	0	362		MoranAuto_FreeEnergy29	0	347			Auto-corelation	M_AC	MoranAuto_Polarizability23		0.0176	0	0.0465	0
EN	0	263		EN	0	263		QV	0	354		MoranAuto_Hydrophobicity22	0	129			Auto-corelation	M_AC	MoranAuto_ResidueVol11		0	0	0	0
EL	0	262		EL	0	262		QT	0	352		MoreauBrotoAuto_ResidueASA25	0	372			Auto-corelation	M_AC	MoranAuto_FreeEnergy26		0	0	0	0
EF	0	270		EF	0	270		MoranAuto_FreeEnergy28	0	351		MoreauBrotoAuto_ResidueASA27	0	370			Auto-corelation	M_AC	MoranAuto_ResidueVol30		0	0	0	0
EA	0	271		EA	0	271		QS	0	350		QN	0	369			Auto-corelation	M_AC	MoranAuto_AvFlexibility12		0	0	0	0
MoreauBrotoAuto_FreeEnergy30	0	272		MoreauBrotoAuto_FreeEnergy30	0	272		GearyAuto_Mutability18	0	89		MoranAuto_Hydrophobicity21	0	132			Auto-corelation	M_AC	MoranAuto_ResidueASA8		0	0	0	0
EY	0	277		EY	0	277		QQ	0	348		QM	0	367			Auto-corelation	M_AC	MoranAuto_ResidueASA9		0	0	0	0
GearyAuto_Mutability11	0	279		GearyAuto_Mutability11	0	279		QW	0	353		QSOgrant3	0	366			Auto-corelation	M_AC	MoranAuto_ResidueASA6		0	0	0	0
GearyAuto_Mutability12	0	278		GearyAuto_Mutability12	0	278		QY	0	355		MoreauBrotoAuto_ResidueASA26	0	371			Auto-corelation	M_AC	MoranAuto_ResidueASA7		0	0	0	0
GearyAuto_Mutability14	0	276		GearyAuto_Mutability14	0	276		GearyAuto_AvFlexibility15	0	346		MoranAuto_Hydrophobicity23	0	130			Auto-corelation	M_AC	MoranAuto_ResidueASA4		0	0	0	0
GearyAuto_Mutability17	0	273		GearyAuto_Mutability17	0	273		GearyAuto_Steric28	0	88		QQ	0	348			Auto-corelation	M_AC	MoranAuto_ResidueASA5		0	0	0	0
GearyAuto_Mutability15	0	275		GearyAuto_Mutability15	0	275		QG	0	361		MoreauBrotoAuto_ResidueASA24	0	373			Auto-corelation	M_AC	MoranAuto_ResidueASA2		0	0	0	0
GearyAuto_Mutability16	0	274		GearyAuto_Mutability16	0	274		QD	0	360		QSOSW33	0	378			Auto-corelation	M_AC	MoranAuto_ResidueASA3		0	0	0	0
HM	0	671		HM	0	671		QE	0	359		MoreauBrotoAuto_ResidueASA20	0	377			Auto-corelation	M_AC	MoranAuto_ResidueASA1		0	0	0	0
GearyAuto_Steric14	0	1537		GearyAuto_Steric14	0	1537		QC	0	358		MoreauBrotoAuto_ResidueASA21	0	376			Auto-corelation	M_AC	MoranAuto_AvFlexibility9		0	0	0	0
MoranAuto_ResidueASA11	0	673		MoranAuto_ResidueASA11	0	673		QA	0	357		MoreauBrotoAuto_ResidueASA22	0	375			Auto-corelation	M_AC	MoranAuto_AvFlexibility8		0	0	0	0
PT	0	1239		PT	0	1239		MoranAuto_FreeEnergy29	0	347		MoreauBrotoAuto_ResidueASA23	0	374			Auto-corelation	M_AC	MoranAuto_AvFlexibility7		0	0	0	0
PA	0	1242		PA	0	1242		GearyAuto_AvFlexibility24	0	91		QK	0	365			Auto-corelation	M_AC	MoranAuto_AvFlexibility6		0	0	0	0
PE	0	1246		PE	0	1246		SM	0	117		MoranAuto_Hydrophobicity28	0	133			Auto-corelation	M_AC	MoranAuto_AvFlexibility5		0	0	0	0
PW	0	1238		PW	0	1238		SK	0	113		QI	0	363			Auto-corelation	M_AC	MoranAuto_AvFlexibility4		0	0	0	0
PV	0	1237		PV	0	1237		MoranAuto_Polarizability6	0	336		QF	0	362			Auto-corelation	M_AC	MoranAuto_AvFlexibility3		0	0	0	0
PP	0	1235		PP	0	1235		MoranAuto_Polarizability7	0	335		QW	0	353			Auto-corelation	M_AC	MoranAuto_AvFlexibility2		0	0	0	0
PS	0	1234		PS	0	1234		_ChargeT12	0	334		QT	0	352			Auto-corelation	M_AC	MoranAuto_AvFlexibility1		0.0136	0	0.0383	0
PR	0	1233		PR	0	1233		SH	0	115		MoranAuto_FreeEnergy28	0	351			Auto-corelation	M_AC	MoranAuto_Polarizability28		0	0	0	0
PF	0	1243		PF	0	1243		SN	0	116		QS	0	350			Auto-corelation	M_AC	MoranAuto_FreeEnergy23		0	0	0	0
PK	0	1247		PK	0	1247		_ChargeT13	0	337		LF	0	135			Auto-corelation	M_AC	MoranAuto_FreeEnergy22		0	0	0	0
MoranAuto_ResidueASA12	0	674		MoranAuto_ResidueASA12	0	674		GearyAuto_AvFlexibility16	0	340		QV	0	354			Auto-corelation	M_AC	MoranAuto_FreeEnergy21		0	0	0	0
QSOgrant29	0	1254		QSOgrant29	0	1254		SY	0	105		QY	0	355			Auto-corelation	M_AC	MoranAuto_FreeEnergy20		0.0196	0	0.0327	0
MoreauBrotoAuto_Steric27	0	1255		MoreauBrotoAuto_Steric27	0	1255		ST	0	112		MoranAuto_Hydrophobicity29	0	134			Auto-corelation	M_AC	MoranAuto_FreeEnergy25		0.0175	0.0197	0.0254	0.0292
PH	0	1248		PH	0	1248		SQ	0	108		QD	0	360			Auto-corelation	M_AC	MoranAuto_FreeEnergy24		0	0	0	0
_ChargeD1100	0	1253		_ChargeD1100	0	1253		GearyAuto_AvFlexibility14	0	344		QG	0	361			Auto-corelation	M_AC	MoranAuto_Polarizability19		0	0	0	0
PM	0	1252		PM	0	1252		SW	0	110		QE	0	359			Auto-corelation	M_AC	MoranAuto_Polarizability18		0	0.0174	0	0.018
PL	0	1251		PL	0	1251		SV	0	111		QA	0	357			Auto-corelation	M_AC	MoranAuto_AvFlexibility30		0	0	0	0
PN	0	1250		PN	0	1250		MoreauBrotoAuto_Mutability5	0	342		QC	0	358			Auto-corelation	M_AC	MoranAuto_Polarizability13		0	0	0	0
PI	0	1249		PI	0	1249		QSOSW27	0	650		QSOSW27	0	650			Auto-corelation	M_AC	MoranAuto_Polarizability15		0	0	0	0
_PolarizabilityT12	0	1232		_PolarizabilityT12	0	1232		GearyAuto_Steric14	0	1537		GearyAuto_Steric14	0	1537			Auto-corelation	M_AC	MoranAuto_Polarizability14		0	0	0	0
_PolarizabilityT13	0	1231		_PolarizabilityT13	0	1231		GearyAuto_ResidueVol30	0	652		GearyAuto_ResidueVol30	0	652			Auto-corelation	M_AC	MoranAuto_Polarizability16		0	0	0	0
QSOSW13	0	1229		QSOSW13	0	1229		PR	0	1233		PR	0	1233			Auto-corelation	M_AC	MoranAuto_AvFlexibility18		0	0	0	0
GearyAuto_ResidueASA15	0	1213		GearyAuto_ResidueASA15	0	1213		PP	0	1235		PP	0	1235			Auto-corelation	M_AC	MoranAuto_ResidueVol27		0	0	0	0
GearyAuto_ResidueASA14	0	1214		GearyAuto_ResidueASA14	0	1214		_ChargeD1100	0	1253		_ChargeD1100	0	1253			Auto-corelation	M_AC	MoranAuto_ResidueVol26		0	0	0	0
_PolarizabilityD3050	0	1228		_PolarizabilityD3050	0	1228		_PolarizabilityT12	0	1232		_PolarizabilityT12	0	1232			Auto-corelation	M_AC	MoranAuto_ResidueVol25		0	0	0	0
GearyAuto_ResidueASA16	0	1212		GearyAuto_ResidueASA16	0	1212		_PolarizabilityT13	0	1231		_PolarizabilityT13	0	1231			Auto-corelation	M_AC	MoranAuto_ResidueVol24		0	0	0	0
GearyAuto_ResidueASA17	0	1211		GearyAuto_ResidueASA17	0	1211		QSOSW13	0	1229		QSOSW13	0	1229			Auto-corelation	M_AC	MoranAuto_ResidueVol23		0.0158	0	0.0449	0
GearyAuto_ResidueASA18	0	1210		GearyAuto_ResidueASA18	0	1210		_PolarizabilityD3050	0	1228		_PolarizabilityD3050	0	1228			Auto-corelation	M_AC	MoranAuto_ResidueVol21		0.0163	0	0.0243	0
GearyAuto_ResidueASA19	0	1209		GearyAuto_ResidueASA19	0	1209		MoreauBrotoAuto_Steric22	0	1227		MoreauBrotoAuto_Steric22	0	1227			Auto-corelation	M_AC	MoranAuto_ResidueVol20		0.0198	0.0192	0.0318	0.0301
MoranAuto_FreeEnergy26	0	1208		MoranAuto_FreeEnergy26	0	1208		PV	0	1237		PV	0	1237			Auto-corelation	M_AC	MoranAuto_ResidueVol29		0	0	0	0
GearyAuto_ResidueASA13	0	1215		GearyAuto_ResidueASA13	0	1215		PW	0	1238		PW	0	1238			Auto-corelation	M_AC	MoranAuto_ResidueVol28		0	0	0	0
GearyAuto_ResidueASA12	0	1216		GearyAuto_ResidueASA12	0	1216		PT	0	1239		PT	0	1239			Auto-corelation	M_AC	MoranAuto_AvFlexibility14		0	0	0	0
GearyAuto_ResidueASA11	0	1217		GearyAuto_ResidueASA11	0	1217		PI	0	1249		PI	0	1249			Auto-corelation	M_AC	MoranAuto_Polarizability29		0	0	0	0
_HydrophobicityC2	0	1225		_HydrophobicityC2	0	1225		PL	0	1251		PL	0	1251			Auto-corelation	M_AC	MoranAuto_Mutability27		0	0.0198	0	0.0409
MoreauBrotoAuto_Steric22	0	1227		MoreauBrotoAuto_Steric22	0	1227		PN	0	1250		PN	0	1250			Auto-corelation	MB_AC	MoreauBrotoAuto_AvFlexibility19		0	0	0	0
_HydrophobicityC3	0	1226		_HydrophobicityC3	0	1226		PH	0	1248		PH	0	1248			Auto-corelation	MB_AC	MoreauBrotoAuto_AvFlexibility18		0	0	0	0
_PolarityD2001	0	1223		_PolarityD2001	0	1223		PA	0	1242		PA	0	1242			Auto-corelation	MB_AC	MoreauBrotoAuto_AvFlexibility15		0	0	0	0
GearyAuto_ResidueASA10	0	1218		GearyAuto_ResidueASA10	0	1218		PK	0	1247		PK	0	1247			Auto-corelation	MB_AC	MoreauBrotoAuto_AvFlexibility14		0	0	0	0
MoreauBrotoAuto_Steric23	0	1222		MoreauBrotoAuto_Steric23	0	1222		PF	0	1243		PF	0	1243			Auto-corelation	MB_AC	MoreauBrotoAuto_AvFlexibility17		0	0	0	0
MoreauBrotoAuto_Polarizability10	0	1221		MoreauBrotoAuto_Polarizability10	0	1221		_HydrophobicityC3	0	1226		_HydrophobicityC3	0	1226			Auto-corelation	MB_AC	MoreauBrotoAuto_AvFlexibility16		0	0	0	0
_PolarizabilityD3025	0	1257		_PolarizabilityD3025	0	1257		_HydrophobicityC2	0	1225		_HydrophobicityC2	0	1225			Auto-corelation	MB_AC	MoreauBrotoAuto_AvFlexibility11		0	0	0	0
IQ	0	1258		IQ	0	1258		_PolarityD2001	0	1223		_PolarityD2001	0	1223			Auto-corelation	MB_AC	MoreauBrotoAuto_AvFlexibility10		0	0	0	0
MoranAuto_ResidueVol30	0	1260		MoranAuto_ResidueVol30	0	1260		WY	0	1207		WY	0	1207			Auto-corelation	MB_AC	MoreauBrotoAuto_AvFlexibility13		0	0	0	0
GearyAuto_AvFlexibility22	0	1320		GearyAuto_AvFlexibility22	0	1320		GearyAuto_ResidueASA19	0	1209		GearyAuto_ResidueASA19	0	1209			Auto-corelation	MB_AC	MoreauBrotoAuto_AvFlexibility12		0	0	0	0
GearyAuto_AvFlexibility21	0	1321		GearyAuto_AvFlexibility21	0	1321		MoranAuto_FreeEnergy26	0	1208		MoranAuto_FreeEnergy26	0	1208			Auto-corelation	MB_AC	MoreauBrotoAuto_Hydrophobicity30		0	0	0	0
MoranAuto_ResidueASA3	0	1310		MoranAuto_ResidueASA3	0	1310		MoranAuto_ResidueVol11	0	1204		MoranAuto_ResidueVol11	0	1204			Auto-corelation	MB_AC	MoreauBrotoAuto_Hydrophobicity1		0	0	0	0
GearyAuto_AvFlexibility23	0	1319		GearyAuto_AvFlexibility23	0	1319		GearyAuto_ResidueASA17	0	1211		GearyAuto_ResidueASA17	0	1211			Auto-corelation	MB_AC	MoreauBrotoAuto_Hydrophobicity3		0	0	0	0
GearyAuto_AvFlexibility25	0	1317		GearyAuto_AvFlexibility25	0	1317		WS	0	1202		WS	0	1202			Auto-corelation	MB_AC	MoreauBrotoAuto_Hydrophobicity2		0	0	0	0
GearyAuto_AvFlexibility26	0	1316		GearyAuto_AvFlexibility26	0	1316		WT	0	1201		WT	0	1201			Auto-corelation	MB_AC	MoreauBrotoAuto_Hydrophobicity5		0	0	0	0
GearyAuto_AvFlexibility27	0	1315		GearyAuto_AvFlexibility27	0	1315		GearyAuto_ResidueASA18	0	1210		GearyAuto_ResidueASA18	0	1210			Auto-corelation	MB_AC	MoreauBrotoAuto_Hydrophobicity4		0	0	0	0
GearyAuto_AvFlexibility29	0	1313		GearyAuto_AvFlexibility29	0	1313		GearyAuto_ResidueASA16	0	1212		GearyAuto_ResidueASA16	0	1212			Auto-corelation	MB_AC	MoreauBrotoAuto_Hydrophobicity6		0	0	0	0
GearyAuto_AvFlexibility20	0	1322		GearyAuto_AvFlexibility20	0	1322		MoreauBrotoAuto_Steric23	0	1222		MoreauBrotoAuto_Steric23	0	1222			Auto-corelation	MB_AC	MoreauBrotoAuto_Hydrophobicity9		0	0	0	0
_SecondaryStrD3075	0	1324		_SecondaryStrD3075	0	1324		GearyAuto_ResidueASA11	0	1217		GearyAuto_ResidueASA11	0	1217			Auto-corelation	MB_AC	MoreauBrotoAuto_ResidueASA30		0	0	0	0
MoranAuto_AvFlexibility9	0	1325		MoranAuto_AvFlexibility9	0	1325		MoreauBrotoAuto_Polarizability10	0	1221		MoreauBrotoAuto_Polarizability10	0	1221			Auto-corelation	MB_AC	MoreauBrotoAuto_Hydrophobicity7		0	0	0	0
MoranAuto_AvFlexibility4	0	1330		MoranAuto_AvFlexibility4	0	1330		GearyAuto_ResidueASA10	0	1218		GearyAuto_ResidueASA10	0	1218			Auto-corelation	MB_AC	MoreauBrotoAuto_ResidueVol2		0.0142	0	0.3281	0
MoranAuto_AvFlexibility2	0	1332		MoranAuto_AvFlexibility2	0	1332		GearyAuto_ResidueASA12	0	1216		GearyAuto_ResidueASA12	0	1216			Auto-corelation	MB_AC	MoreauBrotoAuto_ResidueVol3		0.0142	0	0.3281	0
MoranAuto_AvFlexibility3	0	1331		MoranAuto_AvFlexibility3	0	1331		GearyAuto_ResidueASA15	0	1213		GearyAuto_ResidueASA15	0	1213			Auto-corelation	MB_AC	MoreauBrotoAuto_ResidueVol1		0.0142	0	0.3281	0
MoranAuto_AvFlexibility5	0	1329		MoranAuto_AvFlexibility5	0	1329		GearyAuto_ResidueASA13	0	1215		GearyAuto_ResidueASA13	0	1215			Auto-corelation	MB_AC	MoreauBrotoAuto_ResidueVol6		0	0	0	0
MoranAuto_AvFlexibility8	0	1326		MoranAuto_AvFlexibility8	0	1326		GearyAuto_ResidueASA14	0	1214		GearyAuto_ResidueASA14	0	1214			Auto-corelation	MB_AC	MoreauBrotoAuto_ResidueVol7		0	0	0	0
MoranAuto_AvFlexibility6	0	1328		MoranAuto_AvFlexibility6	0	1328		PM	0	1252		PM	0	1252			Auto-corelation	MB_AC	MoreauBrotoAuto_ResidueVol4		0	0	0	0
MoranAuto_AvFlexibility7	0	1327		MoranAuto_AvFlexibility7	0	1327		QSOgrant29	0	1254		QSOgrant29	0	1254			Auto-corelation	MB_AC	MoreauBrotoAuto_ResidueVol5		0	0	0	0
MoranAuto_ResidueASA1	0	1312		MoranAuto_ResidueASA1	0	1312		MoranAuto_AvFlexibility4	0	1330		MoranAuto_AvFlexibility4	0	1330			Auto-corelation	MB_AC	MoreauBrotoAuto_ResidueVol8		0	0	0	0
MoranAuto_ResidueASA2	0	1309		MoranAuto_ResidueASA2	0	1309		GearyAuto_AvFlexibility27	0	1315		GearyAuto_AvFlexibility27	0	1315			Auto-corelation	MB_AC	MoreauBrotoAuto_ResidueVol9		0	0	0	0
MoreauBrotoAuto_Steric25	0	1268		MoreauBrotoAuto_Steric25	0	1268		GearyAuto_AvFlexibility26	0	1316		GearyAuto_AvFlexibility26	0	1316			Auto-corelation	MB_AC	MoreauBrotoAuto_FreeEnergy27		0	0	0	0
PAAC19	0	1290		PAAC19	0	1290		MoreauBrotoAuto_Steric27	0	1255		MoreauBrotoAuto_Steric27	0	1255			Auto-corelation	MB_AC	MoreauBrotoAuto_FreeEnergy9		0	0	0	0
_SecondaryStrC2	0	1291		_SecondaryStrC2	0	1291		GearyAuto_AvFlexibility29	0	1313		GearyAuto_AvFlexibility29	0	1313			Auto-corelation	MB_AC	MoreauBrotoAuto_AvFlexibility20		0	0	0	0
MoranAuto_ResidueASA5	0	1308		MoranAuto_ResidueASA5	0	1308		MoranAuto_ResidueASA1	0	1312		MoranAuto_ResidueASA1	0	1312			Auto-corelation	MB_AC	MoreauBrotoAuto_AvFlexibility28		0	0	0	0
CF	0	1289		CF	0	1289		MoranAuto_ResidueASA3	0	1310		MoranAuto_ResidueASA3	0	1310			Auto-corelation	MB_AC	MoreauBrotoAuto_ResidueVol13		0	0	0	0
MoranAuto_AvFlexibility12	0	1281		MoranAuto_AvFlexibility12	0	1281		MoranAuto_ResidueASA2	0	1309		MoranAuto_ResidueASA2	0	1309			Auto-corelation	MB_AC	MoreauBrotoAuto_AvFlexibility29		0	0	0	0
MoreauBrotoAuto_Steric24	0	1280		MoreauBrotoAuto_Steric24	0	1280		MoranAuto_ResidueASA5	0	1308		MoranAuto_ResidueASA5	0	1308			Auto-corelation	MB_AC	MoreauBrotoAuto_FreeEnergy30		0	0	0	0
MoreauBrotoAuto_Polarizability3	0	1277		MoreauBrotoAuto_Polarizability3	0	1277		GearyAuto_AvFlexibility25	0	1317		GearyAuto_AvFlexibility25	0	1317			Auto-corelation	MB_AC	MoreauBrotoAuto_Steric4		0	0	0	0
_PolarityD3075	0	1269		_PolarityD3075	0	1269		GearyAuto_AvFlexibility23	0	1319		GearyAuto_AvFlexibility23	0	1319			Auto-corelation	MB_AC	MoreauBrotoAuto_Steric5		0	0	0	0
_SecondaryStrC3	0	1292		_SecondaryStrC3	0	1292		GearyAuto_AvFlexibility22	0	1320		GearyAuto_AvFlexibility22	0	1320			Auto-corelation	MB_AC	MoreauBrotoAuto_Steric6		0	0	0	0
RM	0	1295		RM	0	1295		MoranAuto_AvFlexibility8	0	1326		MoranAuto_AvFlexibility8	0	1326			Auto-corelation	MB_AC	MoreauBrotoAuto_Steric7		0	0	0	0
MoreauBrotoAuto_Steric14	0	1297		MoreauBrotoAuto_Steric14	0	1297		MoranAuto_AvFlexibility6	0	1328		MoranAuto_AvFlexibility6	0	1328			Auto-corelation	MB_AC	MoreauBrotoAuto_Steric1		0	0	0	0
MoranAuto_ResidueASA6	0	1305		MoranAuto_ResidueASA6	0	1305		MoranAuto_AvFlexibility7	0	1327		MoranAuto_AvFlexibility7	0	1327			Auto-corelation	MB_AC	MoreauBrotoAuto_Steric2		0	0	0	0
MoranAuto_ResidueASA4	0	1307		MoranAuto_ResidueASA4	0	1307		MoranAuto_AvFlexibility9	0	1325		MoranAuto_AvFlexibility9	0	1325			Auto-corelation	MB_AC	MoreauBrotoAuto_Steric3		0	0	0	0
MoranAuto_ResidueASA7	0	1306		MoranAuto_ResidueASA7	0	1306		GearyAuto_AvFlexibility21	0	1321		GearyAuto_AvFlexibility21	0	1321			Auto-corelation	MB_AC	MoreauBrotoAuto_Steric8		0	0	0	0
MoranAuto_ResidueASA9	0	1304		MoranAuto_ResidueASA9	0	1304		_SecondaryStrD3075	0	1324		_SecondaryStrD3075	0	1324			Auto-corelation	MB_AC	MoreauBrotoAuto_Steric9		0	0	0	0
PAAC17	0	1298		PAAC17	0	1298		GearyAuto_AvFlexibility20	0	1322		GearyAuto_AvFlexibility20	0	1322			Auto-corelation	MB_AC	MoreauBrotoAuto_Mutability5		0	0	0	0
MoranAuto_ResidueASA8	0	1303		MoranAuto_ResidueASA8	0	1303		MoranAuto_ResidueASA4	0	1307		MoranAuto_ResidueASA4	0	1307			Auto-corelation	MB_AC	MoreauBrotoAuto_ResidueASA27		0	0	0	0
RI	0	1300		RI	0	1300		MoranAuto_ResidueASA7	0	1306		MoranAuto_ResidueASA7	0	1306			Auto-corelation	MB_AC	MoreauBrotoAuto_ResidueASA26		0	0	0	0
WY	0	1207		WY	0	1207		MoranAuto_ResidueASA6	0	1305		MoranAuto_ResidueASA6	0	1305			Auto-corelation	MB_AC	MoreauBrotoAuto_ResidueASA25		0	0	0	0
MoranAuto_ResidueVol11	0	1204		MoranAuto_ResidueVol11	0	1204		QSOSW3	0	1271		QSOSW3	0	1271			Auto-corelation	MB_AC	MoreauBrotoAuto_ResidueASA24		0	0	0	0
WS	0	1202		WS	0	1202		MoreauBrotoAuto_Steric24	0	1280		MoreauBrotoAuto_Steric24	0	1280			Auto-corelation	MB_AC	MoreauBrotoAuto_ResidueASA23		0	0	0	0
KQ	0	1137		KQ	0	1137		MoreauBrotoAuto_Polarizability3	0	1277		MoreauBrotoAuto_Polarizability3	0	1277			Auto-corelation	MB_AC	MoreauBrotoAuto_ResidueASA22		0	0	0	0
KW	0	1139		KW	0	1139		MoreauBrotoAuto_Steric25	0	1268		MoreauBrotoAuto_Steric25	0	1268			Auto-corelation	MB_AC	MoreauBrotoAuto_ResidueASA21		0	0	0	0
KD	0	1127		KD	0	1127		CF	0	1289		CF	0	1289			Auto-corelation	MB_AC	MoreauBrotoAuto_ResidueASA20		0	0	0	0
KR	0	1136		KR	0	1136		MoranAuto_ResidueVol30	0	1260		MoranAuto_ResidueVol30	0	1260			Auto-corelation	MB_AC	MoreauBrotoAuto_ResidueASA29		0	0	0	0
KS	0	1135		KS	0	1135		_PolarizabilityD3025	0	1257		_PolarizabilityD3025	0	1257			Auto-corelation	MB_AC	MoreauBrotoAuto_ResidueASA28		0	0	0	0
KL	0	1134		KL	0	1134		MoranAuto_AvFlexibility12	0	1281		MoranAuto_AvFlexibility12	0	1281			Auto-corelation	MB_AC	MoreauBrotoAuto_ResidueVol30		0	0	0	0
KM	0	1133		KM	0	1133		PAAC19	0	1290		PAAC19	0	1290			Auto-corelation	MB_AC	MoreauBrotoAuto_Polarizability11		0	0	0	0
KN	0	1132		KN	0	1132		MoranAuto_ResidueASA9	0	1304		MoranAuto_ResidueASA9	0	1304			Auto-corelation	MB_AC	MoreauBrotoAuto_Hydrophobicity15		0	0	0	0
KT	0	1141		KT	0	1141		PAAC17	0	1298		PAAC17	0	1298			Auto-corelation	MB_AC	MoreauBrotoAuto_Hydrophobicity14		0	0	0	0
KY	0	1142		KY	0	1142		MoranAuto_ResidueASA8	0	1303		MoranAuto_ResidueASA8	0	1303			Auto-corelation	MB_AC	MoreauBrotoAuto_Hydrophobicity17		0	0	0	0
DN	0	1144		DN	0	1144		RI	0	1300		RI	0	1300			Auto-corelation	MB_AC	MoreauBrotoAuto_Hydrophobicity16		0	0	0	0
DF	0	1150		DF	0	1150		MoreauBrotoAuto_Steric14	0	1297		MoreauBrotoAuto_Steric14	0	1297			Auto-corelation	MB_AC	MoreauBrotoAuto_Hydrophobicity11		0	0	0	0
DD	0	1152		DD	0	1152		_SecondaryStrC2	0	1291		_SecondaryStrC2	0	1291			Auto-corelation	MB_AC	MoreauBrotoAuto_Hydrophobicity10		0	0	0	0
DG	0	1151		DG	0	1151		RM	0	1295		RM	0	1295			Auto-corelation	MB_AC	MoreauBrotoAuto_Hydrophobicity13		0	0	0	0
DI	0	1149		DI	0	1149		_SecondaryStrC3	0	1292		_SecondaryStrC3	0	1292			Auto-corelation	MB_AC	MoreauBrotoAuto_Hydrophobicity12		0	0	0	0
DL	0	1145		DL	0	1145		WW	0	1199		WW	0	1199			Auto-corelation	MB_AC	MoreauBrotoAuto_Hydrophobicity19		0	0	0	0
DH	0	1148		DH	0	1148		WH	0	1198		WH	0	1198			Auto-corelation	MB_AC	MoreauBrotoAuto_Hydrophobicity18		0	0	0	0
MoreauBrotoAuto_AvFlexibility30	0	1146		MoreauBrotoAuto_AvFlexibility30	0	1146		WI	0	1197		WI	0	1197			Auto-corelation	MB_AC	MoreauBrotoAuto_FreeEnergy29		0	0	0	0
KH	0	1131		KH	0	1131		KE	0	1126		KE	0	1126			Auto-corelation	MB_AC	MoreauBrotoAuto_FreeEnergy28		0	0	0	0
KE	0	1126		KE	0	1126		KD	0	1127		KD	0	1127			Auto-corelation	MB_AC	MoreauBrotoAuto_FreeEnergy23		0	0	0	0
MoreauBrotoAuto_Mutability2	0	1154		MoreauBrotoAuto_Mutability2	0	1154		GearyAuto_Mutability23	0	1196		GearyAuto_Mutability23	0	1196			Auto-corelation	MB_AC	MoreauBrotoAuto_FreeEnergy25		0	0	0	0
GearyAuto_AvFlexibility18	0	1109		GearyAuto_AvFlexibility18	0	1109		KA	0	1123		KA	0	1123			Auto-corelation	MB_AC	MoreauBrotoAuto_FreeEnergy24		0	0	0	0
_HydrophobicityD1075	0	1111		_HydrophobicityD1075	0	1111		KC	0	1122		KC	0	1122			Auto-corelation	MB_AC	MoreauBrotoAuto_FreeEnergy26		0	0	0	0
KA	0	1123		KA	0	1123		_PolarityD2075	0	1121		_PolarityD2075	0	1121			Auto-corelation	MB_AC	MoreauBrotoAuto_Polarizability8		0	0	0	0
MoreauBrotoAuto_Mutability9	0	1108		MoreauBrotoAuto_Mutability9	0	1108		MoreauBrotoAuto_Mutability7	0	1119		MoreauBrotoAuto_Mutability7	0	1119			Auto-corelation	MB_AC	MoreauBrotoAuto_Polarizability6		0	0	0	0
MoreauBrotoAuto_Mutability8	0	1107		MoreauBrotoAuto_Mutability8	0	1107		MoreauBrotoAuto_Mutability6	0	1118		MoreauBrotoAuto_Mutability6	0	1118			Auto-corelation	MB_AC	MoreauBrotoAuto_Polarizability5		0	0	0	0
MoranAuto_ResidueVol22	0	1106		MoranAuto_ResidueVol22	0	1106		KH	0	1131		KH	0	1131			Auto-corelation	MB_AC	MoreauBrotoAuto_Polarizability4		0	0	0	0
NY	0	1105		NY	0	1105		KM	0	1133		KM	0	1133			Auto-corelation	MB_AC	MoreauBrotoAuto_Polarizability2		0	0	0	0
MoreauBrotoAuto_Hydrophobicity8	0	1104		MoreauBrotoAuto_Hydrophobicity8	0	1104		KL	0	1134		KL	0	1134			Auto-corelation	MB_AC	MoreauBrotoAuto_Steric12		0	0	0	0
GearyAuto_AvFlexibility12	0	1112		GearyAuto_AvFlexibility12	0	1112		KT	0	1141		KT	0	1141			Auto-corelation	MB_AC	MoreauBrotoAuto_ResidueASA17		0	0	0	0
MoreauBrotoAuto_Mutability1	0	1113		MoreauBrotoAuto_Mutability1	0	1113		DN	0	1144		DN	0	1144			Auto-corelation	MB_AC	MoreauBrotoAuto_AvFlexibility8		0	0	0	0
GearyAuto_AvFlexibility10	0	1114		GearyAuto_AvFlexibility10	0	1114		KY	0	1142		KY	0	1142			Auto-corelation	MB_AC	MoreauBrotoAuto_Steric30		0	0	0	0
MoreauBrotoAuto_Mutability7	0	1119		MoreauBrotoAuto_Mutability7	0	1119		KW	0	1139		KW	0	1139			Auto-corelation	MB_AC	MoreauBrotoAuto_Mutability30		0	0	0	0
KC	0	1122		KC	0	1122		KS	0	1135		KS	0	1135			Auto-corelation	MB_AC	MoreauBrotoAuto_Polarizability13		0	0	0	0
_PolarityD2075	0	1121		_PolarityD2075	0	1121		KQ	0	1137		KQ	0	1137			Auto-corelation	MB_AC	MoreauBrotoAuto_Polarizability12		0	0	0	0
MoreauBrotoAuto_Mutability6	0	1118		MoreauBrotoAuto_Mutability6	0	1118		KR	0	1136		KR	0	1136			Auto-corelation	MB_AC	MoreauBrotoAuto_Polarizability17		0	0	0	0
MoreauBrotoAuto_Mutability3	0	1115		MoreauBrotoAuto_Mutability3	0	1115		GearyAuto_AvFlexibility17	0	1117		GearyAuto_AvFlexibility17	0	1117			Auto-corelation	MB_AC	MoreauBrotoAuto_Polarizability16		0	0	0	0
GearyAuto_AvFlexibility17	0	1117		GearyAuto_AvFlexibility17	0	1117		MoreauBrotoAuto_Mutability4	0	1116		MoreauBrotoAuto_Mutability4	0	1116			Auto-corelation	MB_AC	MoreauBrotoAuto_Polarizability15		0	0	0	0
MoreauBrotoAuto_Mutability4	0	1116		MoreauBrotoAuto_Mutability4	0	1116		MoreauBrotoAuto_Mutability3	0	1115		MoreauBrotoAuto_Mutability3	0	1115			Auto-corelation	MB_AC	MoreauBrotoAuto_Polarizability14		0	0	0	0
DE	0	1153		DE	0	1153		GearyAuto_Polarizability25	0	1096		GearyAuto_Polarizability25	0	1096			Auto-corelation	MB_AC	MoreauBrotoAuto_Polarizability19		0	0	0	0
DC	0	1155		DC	0	1155		GearyAuto_Polarizability22	0	1099		GearyAuto_Polarizability22	0	1099			Auto-corelation	MB_AC	MoreauBrotoAuto_Polarizability18		0	0	0	0
WT	0	1201		WT	0	1201		GearyAuto_Polarizability24	0	1097		GearyAuto_Polarizability24	0	1097			Auto-corelation	MB_AC	MoreauBrotoAuto_ResidueASA12		0	0	0	0
WE	0	1186		WE	0	1186		GearyAuto_Polarizability26	0	1095		GearyAuto_Polarizability26	0	1095			Auto-corelation	MB_AC	MoreauBrotoAuto_ResidueASA13		0	0	0	0
WD	0	1187		WD	0	1187		MoreauBrotoAuto_Hydrophobicity8	0	1104		MoreauBrotoAuto_Hydrophobicity8	0	1104			Auto-corelation	MB_AC	MoreauBrotoAuto_ResidueASA10		0	0	0	0
MoreauBrotoAuto_ResidueASA4	0	1178		MoreauBrotoAuto_ResidueASA4	0	1178		GearyAuto_Polarizability27	0	1094		GearyAuto_Polarizability27	0	1094			Auto-corelation	MB_AC	MoreauBrotoAuto_ResidueASA11		0	0	0	0
WF	0	1185		WF	0	1185		GearyAuto_Polarizability28	0	1093		GearyAuto_Polarizability28	0	1093			Auto-corelation	MB_AC	MoreauBrotoAuto_ResidueASA16		0	0	0	0
MoreauBrotoAuto_ResidueASA9	0	1183		MoreauBrotoAuto_ResidueASA9	0	1183		NG	0	1103		NG	0	1103			Auto-corelation	MB_AC	MoreauBrotoAuto_ResidueASA14		0	0	0	0
MoreauBrotoAuto_ResidueASA8	0	1182		MoreauBrotoAuto_ResidueASA8	0	1182		NY	0	1105		NY	0	1105			Auto-corelation	MB_AC	MoreauBrotoAuto_ResidueASA15		0	0	0	0
MoreauBrotoAuto_ResidueASA7	0	1181		MoreauBrotoAuto_ResidueASA7	0	1181		GearyAuto_AvFlexibility10	0	1114		GearyAuto_AvFlexibility10	0	1114			Auto-corelation	MB_AC	MoreauBrotoAuto_ResidueASA18		0	0	0	0
MoreauBrotoAuto_ResidueASA6	0	1180		MoreauBrotoAuto_ResidueASA6	0	1180		GearyAuto_AvFlexibility19	0	1110		GearyAuto_AvFlexibility19	0	1110			Auto-corelation	MB_AC	MoreauBrotoAuto_ResidueASA19		0	0	0	0
WC	0	1188		WC	0	1188		MoreauBrotoAuto_Mutability1	0	1113		MoreauBrotoAuto_Mutability1	0	1113			Auto-corelation	MB_AC	MoreauBrotoAuto_ResidueVol29		0	0	0	0
WA	0	1189		WA	0	1189		GearyAuto_AvFlexibility12	0	1112		GearyAuto_AvFlexibility12	0	1112			Auto-corelation	MB_AC	MoreauBrotoAuto_ResidueVol28		0	0	0	0
_NormalizedVDWVC1	0	1191		_NormalizedVDWVC1	0	1191		GearyAuto_AvFlexibility18	0	1109		GearyAuto_AvFlexibility18	0	1109			Auto-corelation	MB_AC	MoreauBrotoAuto_ResidueVol25		0	0	0	0
WI	0	1197		WI	0	1197		MoranAuto_ResidueVol22	0	1106		MoranAuto_ResidueVol22	0	1106			Auto-corelation	MB_AC	MoreauBrotoAuto_ResidueVol27		0	0	0	0
WW	0	1199		WW	0	1199		MoreauBrotoAuto_Mutability9	0	1108		MoreauBrotoAuto_Mutability9	0	1108			Auto-corelation	MB_AC	MoreauBrotoAuto_ResidueVol26		0	0	0	0
WH	0	1198		WH	0	1198		MoreauBrotoAuto_Mutability8	0	1107		MoreauBrotoAuto_Mutability8	0	1107			Auto-corelation	MB_AC	MoreauBrotoAuto_ResidueVol23		0	0	0	0
GearyAuto_Mutability23	0	1196		GearyAuto_Mutability23	0	1196		DL	0	1145		DL	0	1145			Auto-corelation	MB_AC	MoreauBrotoAuto_ResidueVol22		0	0	0	0
GearyAuto_Mutability24	0	1193		GearyAuto_Mutability24	0	1193		MoreauBrotoAuto_AvFlexibility30	0	1146		MoreauBrotoAuto_AvFlexibility30	0	1146			Auto-corelation	MB_AC	MoreauBrotoAuto_ResidueVol21		0	0	0	0
GearyAuto_Mutability22	0	1195		GearyAuto_Mutability22	0	1195		DI	0	1149		DI	0	1149			Auto-corelation	MB_AC	MoreauBrotoAuto_ResidueVol20		0	0	0	0
_NormalizedVDWVC2	0	1194		_NormalizedVDWVC2	0	1194		MoreauBrotoAuto_ResidueASA4	0	1178		MoreauBrotoAuto_ResidueASA4	0	1178			Auto-corelation	MB_AC	MoreauBrotoAuto_Mutability29		0	0	0	0
MoreauBrotoAuto_ResidueASA5	0	1179		MoreauBrotoAuto_ResidueASA5	0	1179		MoreauBrotoAuto_ResidueASA6	0	1180		MoreauBrotoAuto_ResidueASA6	0	1180			Auto-corelation	MB_AC	MoreauBrotoAuto_Mutability28		0	0	0	0
MoreauBrotoAuto_ResidueASA3	0	1177		MoreauBrotoAuto_ResidueASA3	0	1177		MoreauBrotoAuto_ResidueASA5	0	1179		MoreauBrotoAuto_ResidueASA5	0	1179			Auto-corelation	MB_AC	MoreauBrotoAuto_Mutability27		0	0	0	0
DA	0	1156		DA	0	1156		MoreauBrotoAuto_ResidueASA3	0	1177		MoreauBrotoAuto_ResidueASA3	0	1177			Auto-corelation	MB_AC	MoreauBrotoAuto_Mutability26		0	0	0	0
DR	0	1162		DR	0	1162		MoreauBrotoAuto_ResidueASA8	0	1182		MoreauBrotoAuto_ResidueASA8	0	1182			Auto-corelation	MB_AC	MoreauBrotoAuto_Mutability25		0	0	0	0
DS	0	1163		DS	0	1163		MoreauBrotoAuto_ResidueASA2	0	1176		MoreauBrotoAuto_ResidueASA2	0	1176			Auto-corelation	MB_AC	MoreauBrotoAuto_Mutability24		0	0	0	0
MoreauBrotoAuto_ResidueASA2	0	1176		MoreauBrotoAuto_ResidueASA2	0	1176		MoreauBrotoAuto_ResidueASA1	0	1175		MoreauBrotoAuto_ResidueASA1	0	1175			Auto-corelation	MB_AC	MoreauBrotoAuto_Mutability23		0	0	0	0
DT	0	1161		DT	0	1161		MoreauBrotoAuto_ResidueASA7	0	1181		MoreauBrotoAuto_ResidueASA7	0	1181			Auto-corelation	MB_AC	MoreauBrotoAuto_Mutability22		0	0	0	0
DW	0	1160		DW	0	1160		MoreauBrotoAuto_ResidueASA9	0	1183		MoreauBrotoAuto_ResidueASA9	0	1183			Auto-corelation	MB_AC	MoreauBrotoAuto_Mutability21		0	0	0	0
DV	0	1159		DV	0	1159		MoreauBrotoAuto_FreeEnergy1	0	1172		MoreauBrotoAuto_FreeEnergy1	0	1172			Auto-corelation	MB_AC	MoreauBrotoAuto_Mutability20		0	0	0	0
DY	0	1158		DY	0	1158		_NormalizedVDWVC1	0	1191		_NormalizedVDWVC1	0	1191			Auto-corelation	MB_AC	MoreauBrotoAuto_Polarizability26		0	0	0	0
_SolventAccessibilityD3025	0	1157		_SolventAccessibilityD3025	0	1157		GearyAuto_Mutability22	0	1195		GearyAuto_Mutability22	0	1195			Auto-corelation	MB_AC	MoreauBrotoAuto_Polarizability27		0	0	0	0
DQ	0	1165		DQ	0	1165		GearyAuto_Mutability24	0	1193		GearyAuto_Mutability24	0	1193			Auto-corelation	MB_AC	MoreauBrotoAuto_Polarizability24		0	0	0	0
MoreauBrotoAuto_Steric29	0	1166		MoreauBrotoAuto_Steric29	0	1166		WA	0	1189		WA	0	1189			Auto-corelation	MB_AC	MoreauBrotoAuto_Polarizability25		0	0	0	0
_PolarizabilityD1050	0	1167		_PolarizabilityD1050	0	1167		WF	0	1185		WF	0	1185			Auto-corelation	MB_AC	MoreauBrotoAuto_Polarizability22		0	0	0	0
_SecondaryStrD2100	0	1173		_SecondaryStrD2100	0	1173		WC	0	1188		WC	0	1188			Auto-corelation	MB_AC	MoreauBrotoAuto_Polarizability23		0	0	0	0
MoreauBrotoAuto_ResidueASA1	0	1175		MoreauBrotoAuto_ResidueASA1	0	1175		WE	0	1186		WE	0	1186			Auto-corelation	MB_AC	MoreauBrotoAuto_Polarizability20		0	0	0	0
MoranAuto_Polarizability23	0	1174		MoranAuto_Polarizability23	0	1174		_SecondaryStrD2100	0	1173		_SecondaryStrD2100	0	1173			Auto-corelation	MB_AC	MoreauBrotoAuto_Polarizability21		0	0	0	0
MoreauBrotoAuto_FreeEnergy1	0	1172		MoreauBrotoAuto_FreeEnergy1	0	1172		_NormalizedVDWVD1050	0	1171		_NormalizedVDWVD1050	0	1171			Auto-corelation	MB_AC	MoreauBrotoAuto_FreeEnergy6		0	0	0	0
MoranAuto_ResidueVol10	0	1168		MoranAuto_ResidueVol10	0	1168		DF	0	1150		DF	0	1150			Auto-corelation	MB_AC	MoreauBrotoAuto_FreeEnergy7		0	0	0	0
_NormalizedVDWVD1050	0	1171		_NormalizedVDWVD1050	0	1171		MoreauBrotoAuto_Mutability2	0	1154		MoreauBrotoAuto_Mutability2	0	1154			Auto-corelation	MB_AC	MoreauBrotoAuto_FreeEnergy4		0	0	0	0
MoranAuto_FreeEnergy30	0	1170		MoranAuto_FreeEnergy30	0	1170		DA	0	1156		DA	0	1156			Auto-corelation	MB_AC	MoreauBrotoAuto_FreeEnergy5		0	0	0	0
MoranAuto_AvFlexibility1	0	1333		MoranAuto_AvFlexibility1	0	1333		DC	0	1155		DC	0	1155			Auto-corelation	MB_AC	MoreauBrotoAuto_FreeEnergy2		0	0	0	0
MoranAuto_Polarizability28	0	1334		MoranAuto_Polarizability28	0	1334		DE	0	1153		DE	0	1153			Auto-corelation	MB_AC	MoreauBrotoAuto_FreeEnergy3		0	0	0	0
IY	0	1335		IY	0	1335		DV	0	1159		DV	0	1159			Auto-corelation	MB_AC	MoreauBrotoAuto_Polarizability28		0	0	0	0
NE	0	1474		NE	0	1474		DD	0	1152		DD	0	1152			Auto-corelation	MB_AC	MoreauBrotoAuto_Polarizability29		0	0	0	0
NF	0	1475		NF	0	1475		DG	0	1151		DG	0	1151			Auto-corelation	MB_AC	MoreauBrotoAuto_Steric28		0	0	0	0
NK	0	1465		NK	0	1465		_SolventAccessibilityD3025	0	1157		_SolventAccessibilityD3025	0	1157			Auto-corelation	MB_AC	MoreauBrotoAuto_AvFlexibility9		0	0	0	0
ND	0	1473		ND	0	1473		DW	0	1160		DW	0	1160			Auto-corelation	MB_AC	MoreauBrotoAuto_AvFlexibility1		0	0	0	0
NC	0	1472		NC	0	1472		MoranAuto_FreeEnergy30	0	1170		MoranAuto_FreeEnergy30	0	1170			Auto-corelation	MB_AC	MoreauBrotoAuto_AvFlexibility3		0	0	0	0
NA	0	1470		NA	0	1470		MoreauBrotoAuto_Steric29	0	1166		MoreauBrotoAuto_Steric29	0	1166			Auto-corelation	MB_AC	MoreauBrotoAuto_AvFlexibility2		0	0	0	0
NN	0	1468		NN	0	1468		MoranAuto_ResidueVol10	0	1168		MoranAuto_ResidueVol10	0	1168			Auto-corelation	MB_AC	MoreauBrotoAuto_AvFlexibility5		0	0	0	0
NM	0	1467		NM	0	1467		_PolarizabilityD1050	0	1167		_PolarizabilityD1050	0	1167			Auto-corelation	MB_AC	MoreauBrotoAuto_AvFlexibility4		0	0	0	0
MoranAuto_ResidueVol27	0	1477		MoranAuto_ResidueVol27	0	1477		DQ	0	1165		DQ	0	1165			Auto-corelation	MB_AC	MoreauBrotoAuto_AvFlexibility7		0	0	0	0
MoranAuto_ResidueVol26	0	1478		MoranAuto_ResidueVol26	0	1478		DT	0	1161		DT	0	1161			Auto-corelation	MB_AC	MoreauBrotoAuto_AvFlexibility6		0	0	0	0
MoranAuto_ResidueVol25	0	1479		MoranAuto_ResidueVol25	0	1479		DS	0	1163		DS	0	1163			Auto-corelation	MB_AC	MoreauBrotoAuto_Steric18		0	0	0	0
NQ	0	1486		NQ	0	1486		DR	0	1162		DR	0	1162			Auto-corelation	MB_AC	MoreauBrotoAuto_Steric19		0	0	0	0
NS	0	1488		NS	0	1488		MoranAuto_AvFlexibility5	0	1329		MoranAuto_AvFlexibility5	0	1329			Auto-corelation	MB_AC	MoreauBrotoAuto_Steric16		0	0	0	0
NR	0	1487		NR	0	1487		MoranAuto_AvFlexibility3	0	1331		MoranAuto_AvFlexibility3	0	1331			Auto-corelation	MB_AC	MoreauBrotoAuto_Steric17		0	0	0	0
NP	0	1485		NP	0	1485		_PolarityD3100	0	1091		_PolarityD3100	0	1091			Auto-corelation	MB_AC	MoreauBrotoAuto_Steric15		0	0	0	0
MoranAuto_ResidueVol24	0	1480		MoranAuto_ResidueVol24	0	1480		NK	0	1465		NK	0	1465			Auto-corelation	MB_AC	MoreauBrotoAuto_Steric13		0	0	0	0
MoranAuto_ResidueVol21	0	1483		MoranAuto_ResidueVol21	0	1483		NL	0	1466		NL	0	1466			Auto-corelation	MB_AC	MoreauBrotoAuto_Steric10		0	0	0	0
MoranAuto_ResidueVol23	0	1481		MoranAuto_ResidueVol23	0	1481		NR	0	1487		NR	0	1487			Auto-corelation	MB_AC	MoreauBrotoAuto_Steric11		0	0	0	0
NL	0	1466		NL	0	1466		NI	0	1464		NI	0	1464			Auto-corelation	MB_AC	MoreauBrotoAuto_Mutability18		0	0	0	0
NI	0	1464		NI	0	1464		NH	0	1463		NH	0	1463			Auto-corelation	MB_AC	MoreauBrotoAuto_Mutability19		0	0	0	0
MoranAuto_ResidueVol29	0	1490		MoranAuto_ResidueVol29	0	1490		MoranAuto_AvFlexibility18	0	1462		MoranAuto_AvFlexibility18	0	1462			Auto-corelation	MB_AC	MoreauBrotoAuto_Mutability12		0	0	0	0
GearyAuto_FreeEnergy3	0	1450		GearyAuto_FreeEnergy3	0	1450		_NormalizedVDWVD2100	0	1461		_NormalizedVDWVD2100	0	1461			Auto-corelation	MB_AC	MoreauBrotoAuto_Mutability13		0	0	0	0
GearyAuto_FreeEnergy2	0	1451		GearyAuto_FreeEnergy2	0	1451		_SolventAccessibilityD1100	0	1459		_SolventAccessibilityD1100	0	1459			Auto-corelation	MB_AC	MoreauBrotoAuto_Mutability10		0	0	0	0
NH	0	1463		NH	0	1463		NM	0	1467		NM	0	1467			Auto-corelation	MB_AC	MoreauBrotoAuto_Mutability11		0	0	0	0
GearyAuto_FreeEnergy1	0	1448		GearyAuto_FreeEnergy1	0	1448		NN	0	1468		NN	0	1468			Auto-corelation	MB_AC	MoreauBrotoAuto_Mutability16		0	0	0	0
QSOgrant19	0	1447		QSOgrant19	0	1447		ND	0	1473		ND	0	1473			Auto-corelation	MB_AC	MoreauBrotoAuto_Mutability17		0	0	0	0
QSOgrant18	0	1446		QSOgrant18	0	1446		MoranAuto_ResidueVol25	0	1479		MoranAuto_ResidueVol25	0	1479			Auto-corelation	MB_AC	MoreauBrotoAuto_Mutability14		0	0	0	0
GearyAuto_Hydrophobicity4	0	1445		GearyAuto_Hydrophobicity4	0	1445		NP	0	1485		NP	0	1485			Auto-corelation	MB_AC	MoreauBrotoAuto_Mutability15		0	0	0	0
AP	0	1442		AP	0	1442		MoranAuto_ResidueVol24	0	1480		MoranAuto_ResidueVol24	0	1480			Auto-corelation	MB_AC	MoreauBrotoAuto_Polarizability30		0	0	0	0
GearyAuto_FreeEnergy5	0	1452		GearyAuto_FreeEnergy5	0	1452		MoranAuto_ResidueVol26	0	1478		MoranAuto_ResidueVol26	0	1478			Auto-corelation	MB_AC	MoreauBrotoAuto_FreeEnergy8		0	0	0	0
GearyAuto_FreeEnergy4	0	1453		GearyAuto_FreeEnergy4	0	1453		NE	0	1474		NE	0	1474			Auto-corelation	MB_AC	MoreauBrotoAuto_Hydrophobicity8		0	0	0	0
GearyAuto_FreeEnergy7	0	1454		GearyAuto_FreeEnergy7	0	1454		MoranAuto_ResidueVol27	0	1477		MoranAuto_ResidueVol27	0	1477			Auto-corelation	MB_AC	MoreauBrotoAuto_Mutability8		0	0	0	0
_SolventAccessibilityD1100	0	1459		_SolventAccessibilityD1100	0	1459		NF	0	1475		NF	0	1475			Auto-corelation	MB_AC	MoreauBrotoAuto_Mutability9		0	0	0	0
MoranAuto_AvFlexibility18	0	1462		MoranAuto_AvFlexibility18	0	1462		GearyAuto_FreeEnergy8	0	1457		GearyAuto_FreeEnergy8	0	1457			Auto-corelation	MB_AC	MoreauBrotoAuto_Mutability1		0	0	0	0
AV	0	1460		AV	0	1460		GearyAuto_FreeEnergy9	0	1456		GearyAuto_FreeEnergy9	0	1456			Auto-corelation	MB_AC	MoreauBrotoAuto_Mutability3		0	0	0	0
AT	0	1458		AT	0	1458		GearyAuto_FreeEnergy6	0	1455		GearyAuto_FreeEnergy6	0	1455			Auto-corelation	MB_AC	MoreauBrotoAuto_Mutability4		0	0	0	0
GearyAuto_FreeEnergy6	0	1455		GearyAuto_FreeEnergy6	0	1455		_NormalizedVDWVT13	0	1432		_NormalizedVDWVT13	0	1432			Auto-corelation	MB_AC	MoreauBrotoAuto_Mutability6		0	0	0	0
GearyAuto_FreeEnergy8	0	1457		GearyAuto_FreeEnergy8	0	1457		AQ	0	1436		AQ	0	1436			Auto-corelation	MB_AC	MoreauBrotoAuto_Mutability7		0	0	0	0
GearyAuto_FreeEnergy9	0	1456		GearyAuto_FreeEnergy9	0	1456		_PolarizabilityD2075	0	1435		_PolarizabilityD2075	0	1435			Auto-corelation	MB_AC	MoreauBrotoAuto_AvFlexibility30		0	0	0	0
NT	0	1489		NT	0	1489		_NormalizedVDWVT12	0	1431		_NormalizedVDWVT12	0	1431			Auto-corelation	MB_AC	MoreauBrotoAuto_Mutability2		0	0	0	0
MoranAuto_ResidueVol28	0	1491		MoranAuto_ResidueVol28	0	1491		AP	0	1442		AP	0	1442			Auto-corelation	MB_AC	MoreauBrotoAuto_Steric29		0	0	0	0
AQ	0	1436		AQ	0	1436		GearyAuto_FreeEnergy14	0	1430		GearyAuto_FreeEnergy14	0	1430			Auto-corelation	MB_AC	MoreauBrotoAuto_FreeEnergy1		0	0	0	0
GearyAuto_FreeEnergy13	0	1522		GearyAuto_FreeEnergy13	0	1522		_SolventAccessibilityD1075	0	1429		_SolventAccessibilityD1075	0	1429			Auto-corelation	MB_AC	MoreauBrotoAuto_ResidueASA1		0	0	0	0
GearyAuto_FreeEnergy12	0	1523		GearyAuto_FreeEnergy12	0	1523		QSOgrant13	0	1440		QSOgrant13	0	1440			Auto-corelation	MB_AC	MoreauBrotoAuto_ResidueASA2		0	0	0	0
_ChargeD3100	0	1515		_ChargeD3100	0	1515		GearyAuto_Hydrophobicity4	0	1445		GearyAuto_Hydrophobicity4	0	1445			Auto-corelation	MB_AC	MoreauBrotoAuto_ResidueASA3		0	0	0	0
GearyAuto_FreeEnergy10	0	1521		GearyAuto_FreeEnergy10	0	1521		GearyAuto_FreeEnergy7	0	1454		GearyAuto_FreeEnergy7	0	1454			Auto-corelation	MB_AC	MoreauBrotoAuto_ResidueASA4		0	0	0	0
GearyAuto_FreeEnergy11	0	1520		GearyAuto_FreeEnergy11	0	1520		GearyAuto_FreeEnergy2	0	1451		GearyAuto_FreeEnergy2	0	1451			Auto-corelation	MB_AC	MoreauBrotoAuto_ResidueASA5		0	0	0	0
_SecondaryStrC1	0	1519		_SecondaryStrC1	0	1519		GearyAuto_FreeEnergy4	0	1453		GearyAuto_FreeEnergy4	0	1453			Auto-corelation	MB_AC	MoreauBrotoAuto_ResidueASA6		0	0	0	0
_SecondaryStrT12	0	1518		_SecondaryStrT12	0	1518		GearyAuto_FreeEnergy5	0	1452		GearyAuto_FreeEnergy5	0	1452			Auto-corelation	MB_AC	MoreauBrotoAuto_ResidueASA7		0	0	0	0
_SecondaryStrT13	0	1517		_SecondaryStrT13	0	1517		GearyAuto_FreeEnergy3	0	1450		GearyAuto_FreeEnergy3	0	1450			Auto-corelation	MB_AC	MoreauBrotoAuto_ResidueASA8		0	0	0	0
GearyAuto_FreeEnergy15	0	1524		GearyAuto_FreeEnergy15	0	1524		QSOgrant18	0	1446		QSOgrant18	0	1446			Auto-corelation	MB_AC	MoreauBrotoAuto_ResidueASA9		0	0	0	0
GearyAuto_FreeEnergy17	0	1526		GearyAuto_FreeEnergy17	0	1526		GearyAuto_FreeEnergy1	0	1448		GearyAuto_FreeEnergy1	0	1448			Auto-corelation	MB_AC	MoreauBrotoAuto_Polarizability10		0	0	0	0
PAAC29	0	1528		PAAC29	0	1528		QSOgrant19	0	1447		QSOgrant19	0	1447			Auto-corelation	MB_AC	MoreauBrotoAuto_Steric23		0	0	0	0
MoreauBrotoAuto_Steric20	0	1533		MoreauBrotoAuto_Steric20	0	1533		NQ	0	1486		NQ	0	1486			Auto-corelation	MB_AC	MoreauBrotoAuto_Steric22		0	0	0	0
MoreauBrotoAuto_Steric26	0	1535		MoreauBrotoAuto_Steric26	0	1535		NS	0	1488		NS	0	1488			Auto-corelation	MB_AC	MoreauBrotoAuto_Steric27		0	0	0	0
GearyAuto_Steric17	0	1534		GearyAuto_Steric17	0	1534		MoranAuto_AvFlexibility2	0	1332		MoranAuto_AvFlexibility2	0	1332			Auto-corelation	MB_AC	MoreauBrotoAuto_Steric25		0	0	0	0
MoreauBrotoAuto_Steric21	0	1532		MoreauBrotoAuto_Steric21	0	1532		GearyAuto_FreeEnergy13	0	1522		GearyAuto_FreeEnergy13	0	1522			Auto-corelation	MB_AC	MoreauBrotoAuto_Polarizability3		0	0	0	0
MoreauBrotoAuto_Polarizability1	0	1529		MoreauBrotoAuto_Polarizability1	0	1529		GearyAuto_FreeEnergy15	0	1524		GearyAuto_FreeEnergy15	0	1524			Auto-corelation	MB_AC	MoreauBrotoAuto_Steric24		0	0	0	0
CD	0	1531		CD	0	1531		MoranAuto_ResidueVol29	0	1490		MoranAuto_ResidueVol29	0	1490			Auto-corelation	MB_AC	MoreauBrotoAuto_Steric14		0	0	0	0
GearyAuto_Steric12	0	1530		GearyAuto_Steric12	0	1530		GearyAuto_FreeEnergy10	0	1521		GearyAuto_FreeEnergy10	0	1521			Auto-corelation	MB_AC	MoreauBrotoAuto_AvFlexibility21		0	0	0	0
CA	0	1516		CA	0	1516		GearyAuto_FreeEnergy11	0	1520		GearyAuto_FreeEnergy11	0	1520			Auto-corelation	MB_AC	MoreauBrotoAuto_AvFlexibility22		0	0	0	0
PAAC22	0	1514		PAAC22	0	1514		_SecondaryStrC1	0	1519		_SecondaryStrC1	0	1519			Auto-corelation	MB_AC	MoreauBrotoAuto_AvFlexibility23		0	0	0	0
MoranAuto_AvFlexibility14	0	1493		MoranAuto_AvFlexibility14	0	1493		_SecondaryStrT12	0	1518		_SecondaryStrT12	0	1518			Auto-corelation	MB_AC	MoreauBrotoAuto_AvFlexibility24		0	0	0	0
MoreauBrotoAuto_ResidueVol16	0	1501		MoreauBrotoAuto_ResidueVol16	0	1501		_SecondaryStrT13	0	1517		_SecondaryStrT13	0	1517			Auto-corelation	MB_AC	MoreauBrotoAuto_AvFlexibility25		0	0	0	0
MoreauBrotoAuto_ResidueVol17	0	1502		MoreauBrotoAuto_ResidueVol17	0	1502		MoranAuto_Mutability27	0	1525		MoranAuto_Mutability27	0	1525			Auto-corelation	MB_AC	MoreauBrotoAuto_AvFlexibility26		0	0	0	0
MoreauBrotoAuto_Polarizability7	0	1513		MoreauBrotoAuto_Polarizability7	0	1513		GearyAuto_FreeEnergy17	0	1526		GearyAuto_FreeEnergy17	0	1526			Auto-corelation	MB_AC	MoreauBrotoAuto_AvFlexibility27		0	0	0	0
MoreauBrotoAuto_ResidueVol15	0	1500		MoreauBrotoAuto_ResidueVol15	0	1500		PAAC29	0	1528		PAAC29	0	1528			Auto-corelation	MB_AC	MoreauBrotoAuto_Hydrophobicity28		0	0	0	0
MoreauBrotoAuto_ResidueVol14	0	1499		MoreauBrotoAuto_ResidueVol14	0	1499		MoreauBrotoAuto_Steric20	0	1533		MoreauBrotoAuto_Steric20	0	1533			Auto-corelation	MB_AC	MoreauBrotoAuto_Hydrophobicity29		0	0	0	0
QSOSW50	0	1498		QSOSW50	0	1498		MoreauBrotoAuto_Steric26	0	1535		MoreauBrotoAuto_Steric26	0	1535			Auto-corelation	MB_AC	MoreauBrotoAuto_Hydrophobicity24		0	0	0	0
_ChargeD3075	0	1497		_ChargeD3075	0	1497		GearyAuto_Steric17	0	1534		GearyAuto_Steric17	0	1534			Auto-corelation	MB_AC	MoreauBrotoAuto_Hydrophobicity25		0	0	0	0
MoranAuto_Polarizability29	0	1495		MoranAuto_Polarizability29	0	1495		MoreauBrotoAuto_Steric21	0	1532		MoreauBrotoAuto_Steric21	0	1532			Auto-corelation	MB_AC	MoreauBrotoAuto_Hydrophobicity26		0	0	0	0
MoreauBrotoAuto_ResidueVol10	0	1503		MoreauBrotoAuto_ResidueVol10	0	1503		MoreauBrotoAuto_Polarizability1	0	1529		MoreauBrotoAuto_Polarizability1	0	1529			Auto-corelation	MB_AC	MoreauBrotoAuto_Hydrophobicity27		0	0	0	0
MoreauBrotoAuto_ResidueVol11	0	1504		MoreauBrotoAuto_ResidueVol11	0	1504		CD	0	1531		CD	0	1531			Auto-corelation	MB_AC	MoreauBrotoAuto_Hydrophobicity20		0	0	0	0
MoreauBrotoAuto_ResidueVol12	0	1505		MoreauBrotoAuto_ResidueVol12	0	1505		GearyAuto_Steric12	0	1530		GearyAuto_Steric12	0	1530			Auto-corelation	MB_AC	MoreauBrotoAuto_Hydrophobicity21		0	0	0	0
MoreauBrotoAuto_Polarizability9	0	1510		MoreauBrotoAuto_Polarizability9	0	1510		CA	0	1516		CA	0	1516			Auto-corelation	MB_AC	MoreauBrotoAuto_Hydrophobicity22		0	0	0	0
PAAC23	0	1512		PAAC23	0	1512		_ChargeD3100	0	1515		_ChargeD3100	0	1515			Auto-corelation	MB_AC	MoreauBrotoAuto_Hydrophobicity23		0	0	0	0
CL	0	1511		CL	0	1511		MoreauBrotoAuto_Polarizability7	0	1513		MoreauBrotoAuto_Polarizability7	0	1513			Auto-corelation	MB_AC	MoreauBrotoAuto_FreeEnergy21		0	0	0	0
_SolventAccessibilityT23	0	1509		_SolventAccessibilityT23	0	1509		_ChargeD3075	0	1497		_ChargeD3075	0	1497			Auto-corelation	MB_AC	MoreauBrotoAuto_FreeEnergy20		0	0	0	0
MoreauBrotoAuto_ResidueVol24	0	1506		MoreauBrotoAuto_ResidueVol24	0	1506		MoreauBrotoAuto_ResidueVol14	0	1499		MoreauBrotoAuto_ResidueVol14	0	1499			Auto-corelation	MB_AC	MoreauBrotoAuto_FreeEnergy22		0	0	0	0
MoreauBrotoAuto_ResidueVol19	0	1508		MoreauBrotoAuto_ResidueVol19	0	1508		QSOSW50	0	1498		QSOSW50	0	1498			Auto-corelation	MB_AC	MoreauBrotoAuto_FreeEnergy10		0	0	0	0
MoreauBrotoAuto_ResidueVol18	0	1507		MoreauBrotoAuto_ResidueVol18	0	1507		MoranAuto_Polarizability29	0	1495		MoranAuto_Polarizability29	0	1495			Auto-corelation	MB_AC	MoreauBrotoAuto_FreeEnergy11		0	0	0	0
QSOgrant13	0	1440		QSOgrant13	0	1440		MoreauBrotoAuto_ResidueVol16	0	1501		MoreauBrotoAuto_ResidueVol16	0	1501			Auto-corelation	MB_AC	MoreauBrotoAuto_FreeEnergy12		0	0	0	0
_PolarizabilityD2075	0	1435		_PolarizabilityD2075	0	1435		MoranAuto_AvFlexibility14	0	1493		MoranAuto_AvFlexibility14	0	1493			Auto-corelation	MB_AC	MoreauBrotoAuto_FreeEnergy13		0	0	0	0
MoreauBrotoAuto_AvFlexibility21	0	1336		MoreauBrotoAuto_AvFlexibility21	0	1336		MoranAuto_ResidueVol28	0	1491		MoranAuto_ResidueVol28	0	1491			Auto-corelation	MB_AC	MoreauBrotoAuto_FreeEnergy14		0	0	0	0
MoreauBrotoAuto_Hydrophobicity26	0	1367		MoreauBrotoAuto_Hydrophobicity26	0	1367		MoreauBrotoAuto_ResidueVol15	0	1500		MoreauBrotoAuto_ResidueVol15	0	1500			Auto-corelation	MB_AC	MoreauBrotoAuto_FreeEnergy15		0	0	0	0
MoreauBrotoAuto_Hydrophobicity27	0	1368		MoreauBrotoAuto_Hydrophobicity27	0	1368		MoreauBrotoAuto_ResidueVol17	0	1502		MoreauBrotoAuto_ResidueVol17	0	1502			Auto-corelation	MB_AC	MoreauBrotoAuto_FreeEnergy16		0	0	0	0
ID	0	1360		ID	0	1360		PAAC23	0	1512		PAAC23	0	1512			Auto-corelation	MB_AC	MoreauBrotoAuto_FreeEnergy17		0	0	0	0
MoreauBrotoAuto_Hydrophobicity25	0	1366		MoreauBrotoAuto_Hydrophobicity25	0	1366		MoreauBrotoAuto_ResidueVol18	0	1507		MoreauBrotoAuto_ResidueVol18	0	1507			Auto-corelation	MB_AC	MoreauBrotoAuto_FreeEnergy18		0	0	0	0
MoreauBrotoAuto_Hydrophobicity24	0	1365		MoreauBrotoAuto_Hydrophobicity24	0	1365		MoreauBrotoAuto_Polarizability9	0	1510		MoreauBrotoAuto_Polarizability9	0	1510			Auto-corelation	MB_AC	MoreauBrotoAuto_FreeEnergy19		0	0	0	0
MoreauBrotoAuto_Hydrophobicity29	0	1364		MoreauBrotoAuto_Hydrophobicity29	0	1364		MoreauBrotoAuto_ResidueVol19	0	1508		MoreauBrotoAuto_ResidueVol19	0	1508			Auto-corelation	MB_AC	MoreauBrotoAuto_ResidueVol14		0	0	0	0
MoreauBrotoAuto_Hydrophobicity28	0	1363		MoreauBrotoAuto_Hydrophobicity28	0	1363		MoreauBrotoAuto_ResidueVol24	0	1506		MoreauBrotoAuto_ResidueVol24	0	1506			Auto-corelation	MB_AC	MoreauBrotoAuto_ResidueVol15		0	0	0	0
IF	0	1362		IF	0	1362		MoreauBrotoAuto_ResidueVol10	0	1503		MoreauBrotoAuto_ResidueVol10	0	1503			Auto-corelation	MB_AC	MoreauBrotoAuto_ResidueVol16		0	0	0	0
MoreauBrotoAuto_Hydrophobicity20	0	1369		MoreauBrotoAuto_Hydrophobicity20	0	1369		MoreauBrotoAuto_ResidueVol12	0	1505		MoreauBrotoAuto_ResidueVol12	0	1505			Auto-corelation	MB_AC	MoreauBrotoAuto_ResidueVol17		0	0	0	0
MoreauBrotoAuto_Hydrophobicity21	0	1370		MoreauBrotoAuto_Hydrophobicity21	0	1370		MoreauBrotoAuto_ResidueVol11	0	1504		MoreauBrotoAuto_ResidueVol11	0	1504			Auto-corelation	MB_AC	MoreauBrotoAuto_ResidueVol10		0	0	0	0
MoreauBrotoAuto_Hydrophobicity22	0	1371		MoreauBrotoAuto_Hydrophobicity22	0	1371		CQ	0	1428		CQ	0	1428			Auto-corelation	MB_AC	MoreauBrotoAuto_ResidueVol11		0	0	0	0
MoranAuto_FreeEnergy20	0	1376		MoranAuto_FreeEnergy20	0	1376		_NormalizedVDWVD1100	0	1427		_NormalizedVDWVD1100	0	1427			Auto-corelation	MB_AC	MoreauBrotoAuto_ResidueVol12		0	0	0	0
APAAC19	0	1378		APAAC19	0	1378		_PolarizabilityD2100	0	1425		_PolarizabilityD2100	0	1425			Auto-corelation	MB_AC	MoreauBrotoAuto_ResidueVol24		0	0	0	0
APAAC18	0	1377		APAAC18	0	1377		MoreauBrotoAuto_Hydrophobicity29	0	1364		MoreauBrotoAuto_Hydrophobicity29	0	1364			Auto-corelation	MB_AC	MoreauBrotoAuto_ResidueVol18		0	0	0	0
MoranAuto_FreeEnergy21	0	1375		MoranAuto_FreeEnergy21	0	1375		MoreauBrotoAuto_Hydrophobicity24	0	1365		MoreauBrotoAuto_Hydrophobicity24	0	1365			Auto-corelation	MB_AC	MoreauBrotoAuto_ResidueVol19		0	0	0	0
MoreauBrotoAuto_Hydrophobicity23	0	1372		MoreauBrotoAuto_Hydrophobicity23	0	1372		AE	0	1424		AE	0	1424			Auto-corelation	MB_AC	MoreauBrotoAuto_Polarizability9		0	0	0	0
MoranAuto_FreeEnergy22	0	1374		MoranAuto_FreeEnergy22	0	1374		MoreauBrotoAuto_Hydrophobicity28	0	1363		MoreauBrotoAuto_Hydrophobicity28	0	1363			Auto-corelation	MB_AC	MoreauBrotoAuto_Polarizability7		0	0	0	0
MoranAuto_FreeEnergy23	0	1373		MoranAuto_FreeEnergy23	0	1373		IF	0	1362		IF	0	1362			Auto-corelation	MB_AC	MoreauBrotoAuto_Polarizability1		0	0	0	0
IG	0	1361		IG	0	1361		IG	0	1361		IG	0	1361			Auto-corelation	MB_AC	MoreauBrotoAuto_Steric21		0	0	0	0
IC	0	1358		IC	0	1358		ID	0	1360		ID	0	1360			Auto-corelation	MB_AC	MoreauBrotoAuto_Steric20		0	0	0	0
APAAC14	0	1381		APAAC14	0	1381		IC	0	1358		IC	0	1358			Auto-corelation	MB_AC	MoreauBrotoAuto_Steric26		0	0	0	0
MoreauBrotoAuto_AvFlexibility27	0	1342		MoreauBrotoAuto_AvFlexibility27	0	1342		MoreauBrotoAuto_Hydrophobicity25	0	1366		MoreauBrotoAuto_Hydrophobicity25	0	1366		3	Composition, Transition, Distribution	C_CTD	_SolventAccessibilityC1		0.0253	0.0215	0.1039	0.1336
I	0	1343		I	0	1343		MoreauBrotoAuto_Hydrophobicity26	0	1367		MoreauBrotoAuto_Hydrophobicity26	0	1367			Composition, Transition, Distribution	C_CTD	_SolventAccessibilityC2		0.0156	0.0334	0.04	0.0289
IA	0	1357		IA	0	1357		MoreauBrotoAuto_Hydrophobicity27	0	1368		MoreauBrotoAuto_Hydrophobicity27	0	1368			Composition, Transition, Distribution	C_CTD	_SolventAccessibilityC3		0.0194	0.0186	0.0404	0.0358
MoreauBrotoAuto_AvFlexibility26	0	1341		MoreauBrotoAuto_AvFlexibility26	0	1341		MoranAuto_FreeEnergy23	0	1373		MoranAuto_FreeEnergy23	0	1373			Composition, Transition, Distribution	C_CTD	_NormalizedVDWVC3		0	0	0	0
MoreauBrotoAuto_AvFlexibility25	0	1340		MoreauBrotoAuto_AvFlexibility25	0	1340		MoranAuto_FreeEnergy21	0	1375		MoranAuto_FreeEnergy21	0	1375			Composition, Transition, Distribution	C_CTD	_PolarizabilityC2		0	0	0	0
MoreauBrotoAuto_AvFlexibility24	0	1339		MoreauBrotoAuto_AvFlexibility24	0	1339		MoranAuto_FreeEnergy22	0	1374		MoranAuto_FreeEnergy22	0	1374			Composition, Transition, Distribution	C_CTD	_PolarizabilityC3		0	0	0	0
MoreauBrotoAuto_AvFlexibility23	0	1338		MoreauBrotoAuto_AvFlexibility23	0	1338		MoreauBrotoAuto_Hydrophobicity23	0	1372		MoreauBrotoAuto_Hydrophobicity23	0	1372			Composition, Transition, Distribution	C_CTD	_PolarizabilityC1		0	0	0	0
MoreauBrotoAuto_AvFlexibility22	0	1337		MoreauBrotoAuto_AvFlexibility22	0	1337		MoreauBrotoAuto_Hydrophobicity20	0	1369		MoreauBrotoAuto_Hydrophobicity20	0	1369			Composition, Transition, Distribution	C_CTD	_PolarityC1		0.0189	0	0.0406	0
IS	0	1345		IS	0	1345		MoreauBrotoAuto_Hydrophobicity22	0	1371		MoreauBrotoAuto_Hydrophobicity22	0	1371			Composition, Transition, Distribution	C_CTD	_PolarityC3		0.0159	0.0162	0.0402	0.0398
IT	0	1347		IT	0	1347		MoreauBrotoAuto_Hydrophobicity21	0	1370		MoreauBrotoAuto_Hydrophobicity21	0	1370			Composition, Transition, Distribution	C_CTD	_PolarityC2		0	0	0	0
IW	0	1348		IW	0	1348		IA	0	1357		IA	0	1357			Composition, Transition, Distribution	C_CTD	_ChargeC3		0	0	0	0
IL	0	1354		IL	0	1354		IN	0	1356		IN	0	1356			Composition, Transition, Distribution	C_CTD	_ChargeC1		0	0	0	0
IN	0	1356		IN	0	1356		_SolventAccessibilityD3050	0	1355		_SolventAccessibilityD3050	0	1355			Composition, Transition, Distribution	C_CTD	_ChargeC2		0.02	0.034	0.0435	0.0244
_SolventAccessibilityD3050	0	1355		_SolventAccessibilityD3050	0	1355		MoreauBrotoAuto_AvFlexibility22	0	1337		MoreauBrotoAuto_AvFlexibility22	0	1337			Composition, Transition, Distribution	C_CTD	_NormalizedVDWVC1		0	0	0	0
IM	0	1353		IM	0	1353		MoreauBrotoAuto_AvFlexibility24	0	1339		MoreauBrotoAuto_AvFlexibility24	0	1339			Composition, Transition, Distribution	C_CTD	_NormalizedVDWVC2		0.0158	0	0.0215	0
IV	0	1349		IV	0	1349		MoreauBrotoAuto_AvFlexibility23	0	1338		MoreauBrotoAuto_AvFlexibility23	0	1338			Composition, Transition, Distribution	C_CTD	_HydrophobicityC1		0.0156	0.0334	0.04	0.0289
IK	0	1352		IK	0	1352		MoreauBrotoAuto_AvFlexibility21	0	1336		MoreauBrotoAuto_AvFlexibility21	0	1336			Composition, Transition, Distribution	C_CTD	_HydrophobicityC2		0	0	0	0
IH	0	1351		IH	0	1351		MoreauBrotoAuto_AvFlexibility26	0	1341		MoreauBrotoAuto_AvFlexibility26	0	1341			Composition, Transition, Distribution	C_CTD	_HydrophobicityC3		0	0	0	0
MoranAuto_FreeEnergy24	0	1380		MoranAuto_FreeEnergy24	0	1380		IY	0	1335		IY	0	1335			Composition, Transition, Distribution	C_CTD	_SecondaryStrC2		0	0	0	0
APAAC10	0	1385		APAAC10	0	1385		MoranAuto_Polarizability28	0	1334		MoranAuto_Polarizability28	0	1334			Composition, Transition, Distribution	C_CTD	_SecondaryStrC3		0	0	0	0
_NormalizedVDWVT13	0	1432		_NormalizedVDWVT13	0	1432		MoreauBrotoAuto_AvFlexibility25	0	1340		MoreauBrotoAuto_AvFlexibility25	0	1340			Composition, Transition, Distribution	C_CTD	_SecondaryStrC1		0	0	0	0
MoreauBrotoAuto_FreeEnergy17	0	1416		MoreauBrotoAuto_FreeEnergy17	0	1416		MoreauBrotoAuto_AvFlexibility27	0	1342		MoreauBrotoAuto_AvFlexibility27	0	1342			Composition, Transition, Distribution	D_CTD	_NormalizedVDWVD1075		0.0205	0.0197	0.0262	0.024
MoreauBrotoAuto_FreeEnergy18	0	1417		MoreauBrotoAuto_FreeEnergy18	0	1417		IL	0	1354		IL	0	1354			Composition, Transition, Distribution	D_CTD	_SolventAccessibilityD2100		0.0505	0.0464	0.0458	0.0418
MoreauBrotoAuto_FreeEnergy10	0	1409		MoreauBrotoAuto_FreeEnergy10	0	1409		IV	0	1349		IV	0	1349			Composition, Transition, Distribution	D_CTD	_NormalizedVDWVD3025		0	0	0	0
MoreauBrotoAuto_FreeEnergy16	0	1415		MoreauBrotoAuto_FreeEnergy16	0	1415		IK	0	1352		IK	0	1352			Composition, Transition, Distribution	D_CTD	_SecondaryStrD1050		0	0	0	0
MoreauBrotoAuto_FreeEnergy15	0	1414		MoreauBrotoAuto_FreeEnergy15	0	1414		IH	0	1351		IH	0	1351			Composition, Transition, Distribution	D_CTD	_ChargeD1025		0	0	0	0
MoreauBrotoAuto_FreeEnergy14	0	1413		MoreauBrotoAuto_FreeEnergy14	0	1413		IW	0	1348		IW	0	1348			Composition, Transition, Distribution	D_CTD	_PolarizabilityD2001		0.0193	0.026	0.0259	0.0351
MoreauBrotoAuto_FreeEnergy13	0	1412		MoreauBrotoAuto_FreeEnergy13	0	1412		IP	0	1344		IP	0	1344			Composition, Transition, Distribution	D_CTD	_ChargeD3001		0	0	0	0
MoreauBrotoAuto_FreeEnergy12	0	1411		MoreauBrotoAuto_FreeEnergy12	0	1411		IT	0	1347		IT	0	1347			Composition, Transition, Distribution	D_CTD	_PolarityD3025		0	0	0	0
MoreauBrotoAuto_FreeEnergy19	0	1418		MoreauBrotoAuto_FreeEnergy19	0	1418		IS	0	1345		IS	0	1345			Composition, Transition, Distribution	D_CTD	_HydrophobicityD1001		0	0	0	0
GearyAuto_FreeEnergy19	0	1419		GearyAuto_FreeEnergy19	0	1419		APAAC18	0	1377		APAAC18	0	1377			Composition, Transition, Distribution	D_CTD	_SolventAccessibilityD3100		0	0	0	0
GearyAuto_FreeEnergy18	0	1420		GearyAuto_FreeEnergy18	0	1420		APAAC19	0	1378		APAAC19	0	1378			Composition, Transition, Distribution	D_CTD	_SecondaryStrD3050		0	0	0	0
_SolventAccessibilityD1075	0	1429		_SolventAccessibilityD1075	0	1429		MoranAuto_FreeEnergy24	0	1380		MoranAuto_FreeEnergy24	0	1380			Composition, Transition, Distribution	D_CTD	_HydrophobicityD2050		0	0	0	0
_NormalizedVDWVT12	0	1431		_NormalizedVDWVT12	0	1431		MoranAuto_Polarizability16	0	1407		MoranAuto_Polarizability16	0	1407			Composition, Transition, Distribution	D_CTD	_PolarizabilityD1025		0	0	0	0
GearyAuto_FreeEnergy14	0	1430		GearyAuto_FreeEnergy14	0	1430		MoreauBrotoAuto_FreeEnergy11	0	1410		MoreauBrotoAuto_FreeEnergy11	0	1410			Composition, Transition, Distribution	D_CTD	_SolventAccessibilityD2001		0	0	0	0
CQ	0	1428		CQ	0	1428		MoreauBrotoAuto_FreeEnergy10	0	1409		MoreauBrotoAuto_FreeEnergy10	0	1409			Composition, Transition, Distribution	D_CTD	_SolventAccessibilityD2075		0.0221	0	0.0249	0
AE	0	1424		AE	0	1424		_SecondaryStrD1025	0	1406		_SecondaryStrD1025	0	1406			Composition, Transition, Distribution	D_CTD	_SolventAccessibilityD3075		0	0.0238	0	0.0382
_NormalizedVDWVD1100	0	1427		_NormalizedVDWVD1100	0	1427		MoreauBrotoAuto_FreeEnergy13	0	1412		MoreauBrotoAuto_FreeEnergy13	0	1412			Composition, Transition, Distribution	D_CTD	_SolventAccessibilityD1050		0	0	0	0
_PolarizabilityD2100	0	1425		_PolarizabilityD2100	0	1425		_NormalizedVDWVD2025	0	1405		_NormalizedVDWVD2025	0	1405			Composition, Transition, Distribution	D_CTD	_ChargeD2025		0	0	0	0
MoreauBrotoAuto_FreeEnergy11	0	1410		MoreauBrotoAuto_FreeEnergy11	0	1410		MoranAuto_Polarizability14	0	1404		MoranAuto_Polarizability14	0	1404			Composition, Transition, Distribution	D_CTD	_ChargeD1050		0	0	0	0
TE	0	1408		TE	0	1408		MoreauBrotoAuto_FreeEnergy12	0	1411		MoreauBrotoAuto_FreeEnergy12	0	1411			Composition, Transition, Distribution	D_CTD	_PolarityD1075		0	0	0	0
APAAC11	0	1386		APAAC11	0	1386		MoreauBrotoAuto_FreeEnergy14	0	1413		MoreauBrotoAuto_FreeEnergy14	0	1413			Composition, Transition, Distribution	D_CTD	_HydrophobicityD3075		0	0	0	0
_SolventAccessibilityD2050	0	1393		_SolventAccessibilityD2050	0	1393		MoranAuto_Polarizability15	0	1402		MoranAuto_Polarizability15	0	1402			Composition, Transition, Distribution	D_CTD	_HydrophobicityD2075		0	0	0	0
MoreauBrotoAuto_FreeEnergy21	0	1394		MoreauBrotoAuto_FreeEnergy21	0	1394		MoreauBrotoAuto_FreeEnergy19	0	1418		MoreauBrotoAuto_FreeEnergy19	0	1418			Composition, Transition, Distribution	D_CTD	_HydrophobicityD3001		0.0925	0.0942	0.0647	0.0649
MoranAuto_Polarizability16	0	1407		MoranAuto_Polarizability16	0	1407		GearyAuto_FreeEnergy18	0	1420		GearyAuto_FreeEnergy18	0	1420			Composition, Transition, Distribution	D_CTD	_ChargeD2050		0	0	0	0
TQ	0	1392		TQ	0	1392		GearyAuto_FreeEnergy19	0	1419		GearyAuto_FreeEnergy19	0	1419			Composition, Transition, Distribution	D_CTD	_PolarityD1100		0	0	0	0
QSOSW23	0	1390		QSOSW23	0	1390		MoreauBrotoAuto_FreeEnergy18	0	1417		MoreauBrotoAuto_FreeEnergy18	0	1417			Composition, Transition, Distribution	D_CTD	_HydrophobicityD2100		0	0	0	0
MoranAuto_Polarizability19	0	1389		MoranAuto_Polarizability19	0	1389		MoreauBrotoAuto_FreeEnergy15	0	1414		MoreauBrotoAuto_FreeEnergy15	0	1414			Composition, Transition, Distribution	D_CTD	_SecondaryStrD3001		0.0245	0.0225	0.0291	0.0284
APAAC13	0	1388		APAAC13	0	1388		MoreauBrotoAuto_FreeEnergy17	0	1416		MoreauBrotoAuto_FreeEnergy17	0	1416			Composition, Transition, Distribution	D_CTD	_HydrophobicityD1100		0.0505	0.0464	0.0458	0.0418
APAAC12	0	1387		APAAC12	0	1387		MoreauBrotoAuto_FreeEnergy16	0	1415		MoreauBrotoAuto_FreeEnergy16	0	1415			Composition, Transition, Distribution	D_CTD	_PolarityD2100		0.0211	0.0228	0.0231	0.0232
MoranAuto_AvFlexibility30	0	1395		MoranAuto_AvFlexibility30	0	1395		GearyAuto_Mutability30	0	1403		GearyAuto_Mutability30	0	1403			Composition, Transition, Distribution	D_CTD	_SecondaryStrD2075		0.0166	0	0.0372	0
MoreauBrotoAuto_FreeEnergy20	0	1396		MoreauBrotoAuto_FreeEnergy20	0	1396		_SecondaryStrD2001	0	1401		_SecondaryStrD2001	0	1401			Composition, Transition, Distribution	D_CTD	_SecondaryStrD1075		0.0178	0	0.3408	0
MoranAuto_Polarizability13	0	1397		MoranAuto_Polarizability13	0	1397		APAAC14	0	1381		APAAC14	0	1381			Composition, Transition, Distribution	D_CTD	_NormalizedVDWVD3001		0.0961	0.1007	0.0626	0.0649
GearyAuto_Mutability30	0	1403		GearyAuto_Mutability30	0	1403		APAAC11	0	1386		APAAC11	0	1386			Composition, Transition, Distribution	D_CTD	_PolarizabilityD3001		0.0961	0.1007	0.0626	0.0649
_SecondaryStrD1025	0	1406		_SecondaryStrD1025	0	1406		MoranAuto_Polarizability19	0	1389		MoranAuto_Polarizability19	0	1389			Composition, Transition, Distribution	D_CTD	_PolarizabilityD2025		0	0	0	0
MoranAuto_Polarizability14	0	1404		MoranAuto_Polarizability14	0	1404		APAAC13	0	1388		APAAC13	0	1388			Composition, Transition, Distribution	D_CTD	_HydrophobicityD3100		0	0	0	0
MoranAuto_Polarizability15	0	1402		MoranAuto_Polarizability15	0	1402		APAAC10	0	1385		APAAC10	0	1385			Composition, Transition, Distribution	D_CTD	_NormalizedVDWVD3050		0	0	0	0
TK	0	1398		TK	0	1398		MoranAuto_Polarizability18	0	1391		MoranAuto_Polarizability18	0	1391			Composition, Transition, Distribution	D_CTD	_SecondaryStrD3025		0	0	0	0
MoreauBrotoAuto_FreeEnergy22	0	1400		MoreauBrotoAuto_FreeEnergy22	0	1400		APAAC17	0	1384		APAAC17	0	1384			Composition, Transition, Distribution	D_CTD	_ChargeD3025		0	0	0	0
_NormalizedVDWVD2050	0	1399		_NormalizedVDWVD2050	0	1399		APAAC16	0	1383		APAAC16	0	1383			Composition, Transition, Distribution	D_CTD	_HydrophobicityD1050		0	0	0	0
NG	0	1103		NG	0	1103		QSOSW23	0	1390		QSOSW23	0	1390			Composition, Transition, Distribution	D_CTD	_NormalizedVDWVD1025		0	0	0	0
GearyAuto_Polarizability21	0	1100		GearyAuto_Polarizability21	0	1100		TQ	0	1392		TQ	0	1392			Composition, Transition, Distribution	D_CTD	_PolarityD3050		0	0	0	0
GearyAuto_Polarizability22	0	1099		GearyAuto_Polarizability22	0	1099		MoreauBrotoAuto_FreeEnergy22	0	1400		MoreauBrotoAuto_FreeEnergy22	0	1400			Composition, Transition, Distribution	D_CTD	_PolarityD2050		0	0	0	0
PAAC26	0	805		PAAC26	0	805		MoranAuto_Polarizability13	0	1397		MoranAuto_Polarizability13	0	1397			Composition, Transition, Distribution	D_CTD	_PolarizabilityD1001		0.0443	0.0369	0.0591	0.0482
GearyAuto_Steric13	0	806		GearyAuto_Steric13	0	806		_NormalizedVDWVD2050	0	1399		_NormalizedVDWVD2050	0	1399			Composition, Transition, Distribution	D_CTD	_SolventAccessibilityD2025		0.0156	0	0.0262	0
GearyAuto_Hydrophobicity9	0	797		GearyAuto_Hydrophobicity9	0	797		TK	0	1398		TK	0	1398			Composition, Transition, Distribution	D_CTD	_SolventAccessibilityD3001		0.1152	0.1342	0.0566	0.0612
PAAC27	0	804		PAAC27	0	804		MoreauBrotoAuto_FreeEnergy20	0	1396		MoreauBrotoAuto_FreeEnergy20	0	1396			Composition, Transition, Distribution	D_CTD	_PolarizabilityD1075		0	0	0	0
PAAC24	0	803		PAAC24	0	803		_SolventAccessibilityD2050	0	1393		_SolventAccessibilityD2050	0	1393			Composition, Transition, Distribution	D_CTD	_ChargeD1001		0.0222	0.0284	0.0312	0.0394
PAAC25	0	802		PAAC25	0	802		MoranAuto_AvFlexibility30	0	1395		MoranAuto_AvFlexibility30	0	1395			Composition, Transition, Distribution	D_CTD	_PolarityD2025		0.0166	0	0.0243	0
GearyAuto_Steric18	0	801		GearyAuto_Steric18	0	801		MoreauBrotoAuto_FreeEnergy21	0	1394		MoreauBrotoAuto_FreeEnergy21	0	1394			Composition, Transition, Distribution	D_CTD	_HydrophobicityD1025		0.0156	0	0.0262	0
GearyAuto_Steric19	0	800		GearyAuto_Steric19	0	800		GearyAuto_Polarizability29	0	1092		GearyAuto_Polarizability29	0	1092			Composition, Transition, Distribution	D_CTD	_PolarizabilityD3100		0.0405	0	0.0367	0
PAAC28	0	807		PAAC28	0	807		MoranAuto_Hydrophobicity2	0	1089		MoranAuto_Hydrophobicity2	0	1089			Composition, Transition, Distribution	D_CTD	_SolventAccessibilityD1025		0.025	0.0259	0.0255	0.0263
GearyAuto_Steric11	0	808		GearyAuto_Steric11	0	808		MoranAuto_Polarizability4	0	653		MoranAuto_Polarizability4	0	653			Composition, Transition, Distribution	D_CTD	_HydrophobicityD3050		0	0	0	0
GearyAuto_Steric10	0	809		GearyAuto_Steric10	0	809		GearyAuto_Hydrophobicity3	0	791		GearyAuto_Hydrophobicity3	0	791			Composition, Transition, Distribution	D_CTD	_ChargeD2075		0	0	0	0
QSOSW39	0	817		QSOSW39	0	817		AW	0	792		AW	0	792			Composition, Transition, Distribution	D_CTD	_PolarityD1050		0	0	0	0
_HydrophobicityD3050	0	820		_HydrophobicityD3050	0	820		PAAC28	0	807		PAAC28	0	807			Composition, Transition, Distribution	D_CTD	_ChargeD2100		0	0	0	0
MoreauBrotoAuto_ResidueVol20	0	818		MoreauBrotoAuto_ResidueVol20	0	818		GearyAuto_Hydrophobicity2	0	790		GearyAuto_Hydrophobicity2	0	790			Composition, Transition, Distribution	D_CTD	_PolarizabilityD1100		0	0	0	0
MoreauBrotoAuto_ResidueVol21	0	814		MoreauBrotoAuto_ResidueVol21	0	814		GearyAuto_Hydrophobicity5	0	789		GearyAuto_Hydrophobicity5	0	789			Composition, Transition, Distribution	D_CTD	_NormalizedVDWVD2001		0.0158	0.024	0.0247	0.0283
_PolarityC1	0	810		_PolarityC1	0	810		GearyAuto_Hydrophobicity7	0	787		GearyAuto_Hydrophobicity7	0	787			Composition, Transition, Distribution	D_CTD	_SecondaryStrD2050		0	0	0	0
_PolarityC2	0	813		_PolarityC2	0	813		GearyAuto_Hydrophobicity6	0	786		GearyAuto_Hydrophobicity6	0	786			Composition, Transition, Distribution	D_CTD	_SecondaryStrD1001		0.0748	0.0776	0.0533	0.055
GearyAuto_Steric16	0	811		GearyAuto_Steric16	0	811		AN	0	785		AN	0	785			Composition, Transition, Distribution	D_CTD	_NormalizedVDWVD3075		0.0308	0.0271	0.1553	0.1961
PAAC21	0	798		PAAC21	0	798		AY	0	794		AY	0	794			Composition, Transition, Distribution	D_CTD	_PolarizabilityD2050		0.0214	0	0.0425	0
GearyAuto_Hydrophobicity8	0	796		GearyAuto_Hydrophobicity8	0	796		MoranAuto_Steric10	0	795		MoranAuto_Steric10	0	795			Composition, Transition, Distribution	D_CTD	_NormalizedVDWVD3100		0.0405	0	0.0367	0
MoreauBrotoAuto_Mutability29	0	822		MoreauBrotoAuto_Mutability29	0	822		GearyAuto_Hydrophobicity8	0	796		GearyAuto_Hydrophobicity8	0	796			Composition, Transition, Distribution	D_CTD	_NormalizedVDWVD2075		0	0	0	0
AK	0	782		AK	0	782		PAAC25	0	802		PAAC25	0	802			Composition, Transition, Distribution	D_CTD	_HydrophobicityD2025		0	0	0	0
AM	0	783		AM	0	783		PAAC26	0	805		PAAC26	0	805			Composition, Transition, Distribution	D_CTD	_SecondaryStrD2025		0	0	0	0
MoranAuto_Steric10	0	795		MoranAuto_Steric10	0	795		PAAC27	0	804		PAAC27	0	804			Composition, Transition, Distribution	D_CTD	_PolarityD1025		0.0218	0.0315	0.0393	0.0376
AI	0	780		AI	0	780		GearyAuto_Steric18	0	801		GearyAuto_Steric18	0	801			Composition, Transition, Distribution	D_CTD	_PolarityD3100		0	0	0	0
AF	0	779		AF	0	779		GearyAuto_Hydrophobicity9	0	797		GearyAuto_Hydrophobicity9	0	797			Composition, Transition, Distribution	D_CTD	_ChargeD3050		0.0248	0.0276	0.0564	0.0645
AG	0	778		AG	0	778		GearyAuto_Steric19	0	800		GearyAuto_Steric19	0	800			Composition, Transition, Distribution	D_CTD	_HydrophobicityD1075		0.0221	0	0.0249	0
AD	0	777		AD	0	777		PAAC21	0	798		PAAC21	0	798			Composition, Transition, Distribution	D_CTD	_PolarityD2075		0	0	0	0
E	0	776		E	0	776		AM	0	783		AM	0	783			Composition, Transition, Distribution	D_CTD	_SolventAccessibilityD3025		0	0	0	0
AL	0	784		AL	0	784		AK	0	782		AK	0	782			Composition, Transition, Distribution	D_CTD	_PolarizabilityD1050		0	0	0	0
GearyAuto_Hydrophobicity6	0	786		GearyAuto_Hydrophobicity6	0	786		AI	0	780		AI	0	780			Composition, Transition, Distribution	D_CTD	_NormalizedVDWVD1050		0	0	0	0
GearyAuto_Hydrophobicity7	0	787		GearyAuto_Hydrophobicity7	0	787		TP	0	760		TP	0	760			Composition, Transition, Distribution	D_CTD	_SecondaryStrD2100		0	0	0	0
AW	0	792		AW	0	792		TM	0	764		TM	0	764			Composition, Transition, Distribution	D_CTD	_ChargeD1075		0.029	0.0259	0.0303	0.0352
AY	0	794		AY	0	794		TL	0	763		TL	0	763			Composition, Transition, Distribution	D_CTD	_SecondaryStrD1100		0.0597	0.0464	0.0582	0.0437
GearyAuto_Hydrophobicity1	0	793		GearyAuto_Hydrophobicity1	0	793		TS	0	759		TS	0	759			Composition, Transition, Distribution	D_CTD	_PolarityD2001		0	0	0	0
GearyAuto_Hydrophobicity3	0	791		GearyAuto_Hydrophobicity3	0	791		TF	0	768		TF	0	768			Composition, Transition, Distribution	D_CTD	_PolarizabilityD3050		0	0	0	0
_PolarizabilityD3100	0	788		_PolarizabilityD3100	0	788		TR	0	758		TR	0	758			Composition, Transition, Distribution	D_CTD	_SolventAccessibilityD1001		0.0275	0.0262	0.0321	0.0303
GearyAuto_Hydrophobicity2	0	790		GearyAuto_Hydrophobicity2	0	790		TT	0	757		TT	0	757			Composition, Transition, Distribution	D_CTD	_ChargeD1100		0	0	0	0
GearyAuto_Hydrophobicity5	0	789		GearyAuto_Hydrophobicity5	0	789		GearyAuto_ResidueASA30	0	765		GearyAuto_ResidueASA30	0	765			Composition, Transition, Distribution	D_CTD	_PolarizabilityD3025		0	0	0	0
QSOSW38	0	821		QSOSW38	0	821		GearyAuto_Steric15	0	1536		GearyAuto_Steric15	0	1536			Composition, Transition, Distribution	D_CTD	_PolarityD3075		0.0188	0	0.0218	0
MoreauBrotoAuto_Mutability28	0	823		MoreauBrotoAuto_Mutability28	0	823		AF	0	779		AF	0	779			Composition, Transition, Distribution	D_CTD	_NormalizedVDWVD1001		0.057	0.047	0.0859	0.0673
AA	0	774		AA	0	774		E	0	776		E	0	776			Composition, Transition, Distribution	D_CTD	_PolarityD3001		0.0211	0.0272	0.0288	0.0361
MoranAuto_Hydrophobicity15	0	857		MoranAuto_Hydrophobicity15	0	857		AG	0	778		AG	0	778			Composition, Transition, Distribution	D_CTD	_SecondaryStrD3100		0.0188	0.019	0.0245	0.0254
GearyAuto_Mutability21	0	858		GearyAuto_Mutability21	0	858		AD	0	777		AD	0	777			Composition, Transition, Distribution	D_CTD	_SecondaryStrD3075		0	0	0	0
WM	0	845		WM	0	845		AC	0	775		AC	0	775			Composition, Transition, Distribution	D_CTD	_SolventAccessibilityD3050		0	0	0	0
MoranAuto_Hydrophobicity17	0	855		MoranAuto_Hydrophobicity17	0	855		HE	0	771		HE	0	771			Composition, Transition, Distribution	D_CTD	_SolventAccessibilityD2050		0	0	0	0
MoranAuto_Hydrophobicity18	0	854		MoranAuto_Hydrophobicity18	0	854		AA	0	774		AA	0	774			Composition, Transition, Distribution	D_CTD	_NormalizedVDWVD2050		0	0	0	0
MoranAuto_Hydrophobicity19	0	853		MoranAuto_Hydrophobicity19	0	853		TA	0	773		TA	0	773			Composition, Transition, Distribution	D_CTD	_SecondaryStrD2001		0	0.02	0	0.0428
GearyAuto_Mutability20	0	852		GearyAuto_Mutability20	0	852		GearyAuto_Steric13	0	806		GearyAuto_Steric13	0	806			Composition, Transition, Distribution	D_CTD	_NormalizedVDWVD2025		0	0.02	0	0.1191
QSOSW36	0	850		QSOSW36	0	850		GearyAuto_Steric11	0	808		GearyAuto_Steric11	0	808			Composition, Transition, Distribution	D_CTD	_SecondaryStrD1025		0	0	0	0
MoranAuto_Hydrophobicity13	0	859		MoranAuto_Hydrophobicity13	0	859		MoranAuto_Hydrophobicity12	0	860		MoranAuto_Hydrophobicity12	0	860			Composition, Transition, Distribution	D_CTD	_PolarizabilityD3075		0.0308	0.0271	0.1553	0.1961
MoranAuto_Hydrophobicity12	0	860		MoranAuto_Hydrophobicity12	0	860		QSOgrant46	0	842		QSOgrant46	0	842			Composition, Transition, Distribution	D_CTD	_PolarizabilityD2100		0	0	0	0
MoranAuto_Hydrophobicity11	0	861		MoranAuto_Hydrophobicity11	0	861		GearyAuto_Mutability26	0	843		GearyAuto_Mutability26	0	843			Composition, Transition, Distribution	D_CTD	_NormalizedVDWVD1100		0	0	0	0
MoreauBrotoAuto_Polarizability25	0	866		MoreauBrotoAuto_Polarizability25	0	866		GearyAuto_Steric16	0	811		GearyAuto_Steric16	0	811			Composition, Transition, Distribution	D_CTD	_SolventAccessibilityD1075		0	0	0	0
MoreauBrotoAuto_Polarizability23	0	868		MoreauBrotoAuto_Polarizability23	0	868		QSOgrant47	0	841		QSOgrant47	0	841			Composition, Transition, Distribution	D_CTD	_HydrophobicityD3025		0.0405	0.057	0.0422	0.059
MoreauBrotoAuto_Polarizability22	0	867		MoreauBrotoAuto_Polarizability22	0	867		QSOgrant44	0	840		QSOgrant44	0	840			Composition, Transition, Distribution	D_CTD	_PolarizabilityD2075		0	0	0	0
MoreauBrotoAuto_Polarizability24	0	865		MoreauBrotoAuto_Polarizability24	0	865		QSOgrant45	0	839		QSOgrant45	0	839			Composition, Transition, Distribution	D_CTD	_ChargeD2001		0.121	0.1258	0.0612	0.0624
MoranAuto_Hydrophobicity10	0	862		MoranAuto_Hydrophobicity10	0	862		QSOgrant42	0	838		QSOgrant42	0	838			Composition, Transition, Distribution	D_CTD	_SolventAccessibilityD1100		0	0	0	0
MoreauBrotoAuto_Polarizability27	0	864		MoreauBrotoAuto_Polarizability27	0	864		QSOgrant43	0	837		QSOgrant43	0	837			Composition, Transition, Distribution	D_CTD	_NormalizedVDWVD2100		0	0.0311	0	0.0635
MoreauBrotoAuto_Polarizability26	0	863		MoreauBrotoAuto_Polarizability26	0	863		_ChargeD2075	0	844		_ChargeD2075	0	844			Composition, Transition, Distribution	D_CTD	_HydrophobicityD2001		0.0637	0.0583	0.0858	0.0769
WK	0	848		WK	0	848		GearyAuto_Mutability25	0	847		GearyAuto_Mutability25	0	847			Composition, Transition, Distribution	D_CTD	_PolarityD1001		0.093	0.0947	0.065	0.0653
_ChargeD2075	0	844		_ChargeD2075	0	844		WK	0	848		WK	0	848			Composition, Transition, Distribution	D_CTD	_ChargeD3075		0	0	0	0
MoreauBrotoAuto_Mutability27	0	824		MoreauBrotoAuto_Mutability27	0	824		MoranAuto_Hydrophobicity17	0	855		MoranAuto_Hydrophobicity17	0	855			Composition, Transition, Distribution	D_CTD	_ChargeD3100		0	0	0	0
MoreauBrotoAuto_Mutability21	0	830		MoreauBrotoAuto_Mutability21	0	830		GearyAuto_Mutability21	0	858		GearyAuto_Mutability21	0	858			Composition, Transition, Distribution	T_CTD	_SecondaryStrT23		0	0	0	0
MoreauBrotoAuto_Mutability20	0	831		MoreauBrotoAuto_Mutability20	0	831		MoranAuto_Hydrophobicity15	0	857		MoranAuto_Hydrophobicity15	0	857			Composition, Transition, Distribution	T_CTD	_ChargeT12		0	0	0	0
GearyAuto_Mutability26	0	843		GearyAuto_Mutability26	0	843		MoranAuto_Hydrophobicity18	0	854		MoranAuto_Hydrophobicity18	0	854			Composition, Transition, Distribution	T_CTD	_ChargeT13		0	0	0	0
MoreauBrotoAuto_Mutability22	0	829		MoreauBrotoAuto_Mutability22	0	829		QSOSW36	0	850		QSOSW36	0	850			Composition, Transition, Distribution	T_CTD	_HydrophobicityT13		0	0	0	0
MoreauBrotoAuto_Mutability23	0	828		MoreauBrotoAuto_Mutability23	0	828		MoranAuto_Hydrophobicity19	0	853		MoranAuto_Hydrophobicity19	0	853			Composition, Transition, Distribution	T_CTD	_HydrophobicityT12		0	0	0	0
MoreauBrotoAuto_Mutability24	0	827		MoreauBrotoAuto_Mutability24	0	827		GearyAuto_Mutability20	0	852		GearyAuto_Mutability20	0	852			Composition, Transition, Distribution	T_CTD	_PolarityT23		0	0	0	0
MoreauBrotoAuto_Mutability25	0	826		MoreauBrotoAuto_Mutability25	0	826		QSOgrant40	0	836		QSOgrant40	0	836			Composition, Transition, Distribution	T_CTD	_NormalizedVDWVT23		0.0176	0	0.022	0
MoreauBrotoAuto_Mutability26	0	825		MoreauBrotoAuto_Mutability26	0	825		QSOgrant41	0	835		QSOgrant41	0	835			Composition, Transition, Distribution	T_CTD	_PolarizabilityT23		0	0	0	0
QSOgrant49	0	832		QSOgrant49	0	832		GearyAuto_Mutability28	0	834		GearyAuto_Mutability28	0	834			Composition, Transition, Distribution	T_CTD	_SolventAccessibilityT13		0.0142	0	0.017	0
QSOgrant48	0	833		QSOgrant48	0	833		MoreauBrotoAuto_ResidueVol20	0	818		MoreauBrotoAuto_ResidueVol20	0	818			Composition, Transition, Distribution	T_CTD	_SolventAccessibilityT12		0	0	0	0
GearyAuto_Mutability28	0	834		GearyAuto_Mutability28	0	834		QSOSW38	0	821		QSOSW38	0	821			Composition, Transition, Distribution	T_CTD	_ChargeT23		0	0	0	0
QSOgrant45	0	839		QSOgrant45	0	839		_HydrophobicityD3050	0	820		_HydrophobicityD3050	0	820			Composition, Transition, Distribution	T_CTD	_HydrophobicityT23		0	0	0	0
QSOgrant46	0	842		QSOgrant46	0	842		QSOSW39	0	817		QSOSW39	0	817			Composition, Transition, Distribution	T_CTD	_PolarityT12		0	0	0	0
QSOgrant47	0	841		QSOgrant47	0	841		MoreauBrotoAuto_Mutability28	0	823		MoreauBrotoAuto_Mutability28	0	823			Composition, Transition, Distribution	T_CTD	_PolarityT13		0	0	0	0
QSOgrant42	0	838		QSOgrant42	0	838		MoreauBrotoAuto_ResidueVol21	0	814		MoreauBrotoAuto_ResidueVol21	0	814			Composition, Transition, Distribution	T_CTD	_PolarizabilityT13		0	0	0	0
QSOgrant41	0	835		QSOgrant41	0	835		_PolarityC2	0	813		_PolarityC2	0	813			Composition, Transition, Distribution	T_CTD	_PolarizabilityT12		0	0	0	0
QSOgrant43	0	837		QSOgrant43	0	837		MoreauBrotoAuto_Mutability29	0	822		MoreauBrotoAuto_Mutability29	0	822			Composition, Transition, Distribution	T_CTD	_NormalizedVDWVT12		0	0	0	0
QSOgrant40	0	836		QSOgrant40	0	836		MoreauBrotoAuto_Mutability27	0	824		MoreauBrotoAuto_Mutability27	0	824			Composition, Transition, Distribution	T_CTD	_NormalizedVDWVT13		0	0	0	0
AC	0	775		AC	0	775		QSOgrant48	0	833		QSOgrant48	0	833			Composition, Transition, Distribution	T_CTD	_SolventAccessibilityT23		0.0178	0	0.1466	0
TA	0	773		TA	0	773		MoreauBrotoAuto_Mutability22	0	829		MoreauBrotoAuto_Mutability22	0	829			Composition, Transition, Distribution	T_CTD	_SecondaryStrT13		0	0	0	0
MoreauBrotoAuto_Polarizability21	0	870		MoreauBrotoAuto_Polarizability21	0	870		MoreauBrotoAuto_Mutability20	0	831		MoreauBrotoAuto_Mutability20	0	831			Composition, Transition, Distribution	T_CTD	_SecondaryStrT12		0	0	0	0
GearyAuto_Hydrophobicity15	0	702		GearyAuto_Hydrophobicity15	0	702		MoreauBrotoAuto_Mutability21	0	830		MoreauBrotoAuto_Mutability21	0	830		4	Pseudo-amino acid composition	APAAC	APAAC20		0	0	0	0
GearyAuto_Hydrophobicity16	0	703		GearyAuto_Hydrophobicity16	0	703		MoreauBrotoAuto_Mutability23	0	828		MoreauBrotoAuto_Mutability23	0	828			Pseudo-amino acid composition	APAAC	APAAC8		0	0	0	0
MoreauBrotoAuto_ResidueVol22	0	695		MoreauBrotoAuto_ResidueVol22	0	695		MoreauBrotoAuto_Mutability26	0	825		MoreauBrotoAuto_Mutability26	0	825			Pseudo-amino acid composition	APAAC	APAAC9		0.0431	0.0397	0.0446	0.0595
_HydrophobicityD1050	0	701		_HydrophobicityD1050	0	701		MoreauBrotoAuto_Mutability24	0	827		MoreauBrotoAuto_Mutability24	0	827			Pseudo-amino acid composition	APAAC	APAAC6		0	0	0	0
GearyAuto_Hydrophobicity13	0	700		GearyAuto_Hydrophobicity13	0	700		MoreauBrotoAuto_Mutability25	0	826		MoreauBrotoAuto_Mutability25	0	826			Pseudo-amino acid composition	APAAC	APAAC7		0	0	0	0
GearyAuto_Hydrophobicity12	0	699		GearyAuto_Hydrophobicity12	0	699		MoranAuto_ResidueASA14	0	756		MoranAuto_ResidueASA14	0	756			Pseudo-amino acid composition	APAAC	APAAC4		0	0	0	0
GearyAuto_Hydrophobicity11	0	698		GearyAuto_Hydrophobicity11	0	698		TV	0	755		TV	0	755			Pseudo-amino acid composition	APAAC	APAAC5		0.0379	0.0436	0.0531	0.0475
GearyAuto_Hydrophobicity10	0	697		GearyAuto_Hydrophobicity10	0	697		TY	0	754		TY	0	754			Pseudo-amino acid composition	APAAC	APAAC2		0.0518	0.0587	0.0363	0.0502
GearyAuto_Hydrophobicity17	0	704		GearyAuto_Hydrophobicity17	0	704		MoreauBrotoAuto_ResidueVol28	0	685		MoreauBrotoAuto_ResidueVol28	0	685			Pseudo-amino acid composition	APAAC	APAAC3		0	0	0	0
GearyAuto_Hydrophobicity18	0	705		GearyAuto_Hydrophobicity18	0	705		MoranAuto_Steric12	0	686		MoranAuto_Steric12	0	686			Pseudo-amino acid composition	APAAC	APAAC1		0	0	0	0
GearyAuto_Hydrophobicity19	0	706		GearyAuto_Hydrophobicity19	0	706		MoranAuto_ResidueASA13	0	753		MoranAuto_ResidueASA13	0	753			Pseudo-amino acid composition	APAAC	APAAC18		0	0	0	0
_HydrophobicityT23	0	716		_HydrophobicityT23	0	716		MoreauBrotoAuto_ResidueVol29	0	684		MoreauBrotoAuto_ResidueVol29	0	684			Pseudo-amino acid composition	APAAC	APAAC19		0	0	0	0
_NormalizedVDWVC3	0	718		_NormalizedVDWVC3	0	718		MoranAuto_Steric17	0	683		MoranAuto_Steric17	0	683			Pseudo-amino acid composition	APAAC	APAAC14		0	0	0	0
_SolventAccessibilityD2025	0	717		_SolventAccessibilityD2025	0	717		MoranAuto_Steric16	0	682		MoranAuto_Steric16	0	682			Pseudo-amino acid composition	APAAC	APAAC15		0.0274	0.0232	0.0276	0.0235
_PolarityD2050	0	710		_PolarityD2050	0	710		MoranAuto_Steric15	0	681		MoranAuto_Steric15	0	681			Pseudo-amino acid composition	APAAC	APAAC16		0	0.0204	0	0.0276
_NormalizedVDWVD1025	0	707		_NormalizedVDWVD1025	0	707		MoranAuto_Steric14	0	680		MoranAuto_Steric14	0	680			Pseudo-amino acid composition	APAAC	APAAC17		0	0.0198	0	0.1624
GearyAuto_Mutability19	0	709		GearyAuto_Mutability19	0	709		MoranAuto_Steric13	0	687		MoranAuto_Steric13	0	687			Pseudo-amino acid composition	APAAC	APAAC10		0	0	0	0
_PolarityD3050	0	708		_PolarityD3050	0	708		MoreauBrotoAuto_ResidueVol25	0	688		MoreauBrotoAuto_ResidueVol25	0	688			Pseudo-amino acid composition	APAAC	APAAC11		0	0	0	0
_ChargeD3025	0	696		_ChargeD3025	0	696		GearyAuto_AvFlexibility8	0	689		GearyAuto_AvFlexibility8	0	689			Pseudo-amino acid composition	APAAC	APAAC12		0.0214	0	0.0222	0
MoreauBrotoAuto_ResidueVol23	0	694		MoreauBrotoAuto_ResidueVol23	0	694		MoreauBrotoAuto_ResidueVol23	0	694		MoreauBrotoAuto_ResidueVol23	0	694			Pseudo-amino acid composition	APAAC	APAAC13		0	0	0	0
_PolarityT13	0	720		_PolarityT13	0	720		_ChargeD3025	0	696		_ChargeD3025	0	696			Pseudo-amino acid composition	PAAC	PAAC40		0	0	0	0
MoranAuto_Steric15	0	681		MoranAuto_Steric15	0	681		MoreauBrotoAuto_ResidueVol22	0	695		MoreauBrotoAuto_ResidueVol22	0	695			Pseudo-amino acid composition	PAAC	PAAC1		0.0163	0	0.0182	0
MoranAuto_Steric16	0	682		MoranAuto_Steric16	0	682		MoranAuto_Steric19	0	693		MoranAuto_Steric19	0	693			Pseudo-amino acid composition	PAAC	PAAC14		0	0	0	0
MoranAuto_Steric19	0	693		MoranAuto_Steric19	0	693		MoreauBrotoAuto_ResidueVol27	0	690		MoreauBrotoAuto_ResidueVol27	0	690			Pseudo-amino acid composition	PAAC	PAAC15		0.0195	0.0204	0.0243	0.0205
MoranAuto_Steric14	0	680		MoranAuto_Steric14	0	680		MoranAuto_Steric18	0	692		MoranAuto_Steric18	0	692			Pseudo-amino acid composition	PAAC	PAAC32		0	0	0	0
MoranAuto_ResidueASA17	0	679		MoranAuto_ResidueASA17	0	679		MoreauBrotoAuto_ResidueVol26	0	691		MoreauBrotoAuto_ResidueVol26	0	691			Pseudo-amino acid composition	PAAC	PAAC33		0	0	0	0
MoranAuto_ResidueASA16	0	678		MoranAuto_ResidueASA16	0	678		MoranAuto_ResidueASA17	0	679		MoranAuto_ResidueASA17	0	679			Pseudo-amino acid composition	PAAC	PAAC30		0	0	0	0
MoranAuto_ResidueASA15	0	677		MoranAuto_ResidueASA15	0	677		MoranAuto_ResidueASA16	0	678		MoranAuto_ResidueASA16	0	678			Pseudo-amino acid composition	PAAC	PAAC31		0	0	0	0
_SecondaryStrD3025	0	676		_SecondaryStrD3025	0	676		MoranAuto_ResidueASA15	0	677		MoranAuto_ResidueASA15	0	677			Pseudo-amino acid composition	PAAC	PAAC36		0	0	0	0
MoranAuto_Steric17	0	683		MoranAuto_Steric17	0	683		HP	0	660		HP	0	660			Pseudo-amino acid composition	PAAC	PAAC37		0	0	0	0
MoreauBrotoAuto_ResidueVol29	0	684		MoreauBrotoAuto_ResidueVol29	0	684		HW	0	663		HW	0	663			Pseudo-amino acid composition	PAAC	PAAC34		0	0	0	0
MoreauBrotoAuto_ResidueVol28	0	685		MoreauBrotoAuto_ResidueVol28	0	685		HQ	0	661		HQ	0	661			Pseudo-amino acid composition	PAAC	PAAC35		0	0	0	0
MoreauBrotoAuto_ResidueVol27	0	690		MoreauBrotoAuto_ResidueVol27	0	690		_ChargeT23	0	657		_ChargeT23	0	657			Pseudo-amino acid composition	PAAC	PAAC38		0	0	0	0
MoranAuto_Steric18	0	692		MoranAuto_Steric18	0	692		MoranAuto_ResidueASA18	0	665		MoranAuto_ResidueASA18	0	665			Pseudo-amino acid composition	PAAC	PAAC39		0	0	0	0
MoreauBrotoAuto_ResidueVol26	0	691		MoreauBrotoAuto_ResidueVol26	0	691		HY	0	656		HY	0	656			Pseudo-amino acid composition	PAAC	PAAC11		0	0	0	0
GearyAuto_AvFlexibility8	0	689		GearyAuto_AvFlexibility8	0	689		_SolventAccessibilityT12	0	655		_SolventAccessibilityT12	0	655			Pseudo-amino acid composition	PAAC	PAAC8		0	0	0	0
MoranAuto_Steric12	0	686		MoranAuto_Steric12	0	686		HT	0	664		HT	0	664			Pseudo-amino acid composition	PAAC	PAAC9		0.0396	0.0353	0.0551	0.0486
MoreauBrotoAuto_ResidueVol25	0	688		MoreauBrotoAuto_ResidueVol25	0	688		HK	0	666		HK	0	666			Pseudo-amino acid composition	PAAC	PAAC2		0.0276	0.048	0.0326	0.0488
MoranAuto_Steric13	0	687		MoranAuto_Steric13	0	687		_SecondaryStrD3025	0	676		_SecondaryStrD3025	0	676			Pseudo-amino acid composition	PAAC	PAAC3		0	0	0	0
_PolarityT12	0	719		_PolarityT12	0	719		MoranAuto_ResidueASA11	0	673		MoranAuto_ResidueASA11	0	673			Pseudo-amino acid composition	PAAC	PAAC6		0	0	0	0
_PolarizabilityD1075	0	722		_PolarizabilityD1075	0	722		HA	0	675		HA	0	675			Pseudo-amino acid composition	PAAC	PAAC7		0	0	0	0
HE	0	771		HE	0	771		MoranAuto_ResidueASA12	0	674		MoranAuto_ResidueASA12	0	674			Pseudo-amino acid composition	PAAC	PAAC4		0	0	0	0
MoranAuto_ResidueASA14	0	756		MoranAuto_ResidueASA14	0	756		MoranAuto_ResidueASA10	0	672		MoranAuto_ResidueASA10	0	672			Pseudo-amino acid composition	PAAC	PAAC5		0.043	0.0377	0.045	0.0445
TT	0	757		TT	0	757		HN	0	669		HN	0	669			Pseudo-amino acid composition	PAAC	PAAC13		0.0196	0.0229	0.1126	0.0623
_PolarityD2025	0	746		_PolarityD2025	0	746		HM	0	671		HM	0	671			Pseudo-amino acid composition	PAAC	PAAC21		0	0	0	0
TV	0	755		TV	0	755		HL	0	670		HL	0	670			Pseudo-amino acid composition	PAAC	PAAC20		0.0233	0.02	0.0847	0.0746
TY	0	754		TY	0	754		GearyAuto_Hydrophobicity10	0	697		GearyAuto_Hydrophobicity10	0	697			Pseudo-amino acid composition	PAAC	PAAC25		0	0	0	0
MoranAuto_ResidueASA13	0	753		MoranAuto_ResidueASA13	0	753		GearyAuto_Hydrophobicity11	0	698		GearyAuto_Hydrophobicity11	0	698			Pseudo-amino acid composition	PAAC	PAAC24		0.0182	0	0.0303	0
_HydrophobicityD1025	0	749		_HydrophobicityD1025	0	749		GearyAuto_Hydrophobicity12	0	699		GearyAuto_Hydrophobicity12	0	699			Pseudo-amino acid composition	PAAC	PAAC27		0	0	0	0
MoranAuto_ResidueASA19	0	748		MoranAuto_ResidueASA19	0	748		MoranAuto_FreeEnergy15	0	732		MoranAuto_FreeEnergy15	0	732			Pseudo-amino acid composition	PAAC	PAAC26		0	0	0	0
TR	0	758		TR	0	758		_PolarizabilityC2	0	734		_PolarizabilityC2	0	734			Pseudo-amino acid composition	PAAC	PAAC28		0	0	0	0
TP	0	760		TP	0	760		GearyAuto_AvFlexibility9	0	733		GearyAuto_AvFlexibility9	0	733			Pseudo-amino acid composition	PAAC	PAAC18		0	0	0	0
TN	0	762		TN	0	762		MoranAuto_FreeEnergy14	0	731		MoranAuto_FreeEnergy14	0	731			Pseudo-amino acid composition	PAAC	PAAC16		0	0	0	0
TI	0	767		TI	0	767		_PolarizabilityC1	0	736		_PolarizabilityC1	0	736			Pseudo-amino acid composition	PAAC	PAAC19		0	0	0	0
TD	0	770		TD	0	770		MoranAuto_FreeEnergy17	0	730		MoranAuto_FreeEnergy17	0	730			Pseudo-amino acid composition	PAAC	PAAC17		0	0	0	0
GearyAuto_Steric15	0	1536		GearyAuto_Steric15	0	1536		MoranAuto_FreeEnergy11	0	728		MoranAuto_FreeEnergy11	0	728			Pseudo-amino acid composition	PAAC	PAAC10		0.0194	0.0191	0.0431	0.0421
TH	0	766		TH	0	766		_PolarizabilityC3	0	735		_PolarizabilityC3	0	735			Pseudo-amino acid composition	PAAC	PAAC12		0.025	0.0221	0.0266	0.0266
TL	0	763		TL	0	763		MoranAuto_Polarizability24	0	737		MoranAuto_Polarizability24	0	737			Pseudo-amino acid composition	PAAC	PAAC23		0	0	0	0
GearyAuto_ResidueASA30	0	765		GearyAuto_ResidueASA30	0	765		MoranAuto_FreeEnergy13	0	726		MoranAuto_FreeEnergy13	0	726			Pseudo-amino acid composition	PAAC	PAAC22		0.0178	0	0.0203	0
TM	0	764		TM	0	764		QR	0	745		QR	0	745			Pseudo-amino acid composition	PAAC	PAAC29		0	0	0	0
GearyAuto_Steric29	0	747		GearyAuto_Steric29	0	747		MoranAuto_ResidueASA19	0	748		MoranAuto_ResidueASA19	0	748		5	Quasi-Sequence Order Descriptor	QSOD	QSOSW35		0	0	0	0
QR	0	745		QR	0	745		GearyAuto_Steric29	0	747		GearyAuto_Steric29	0	747			Quasi-Sequence Order Descriptor	QSOD	QSOSW34		0	0	0	0
MoranAuto_FreeEnergy18	0	723		MoranAuto_FreeEnergy18	0	723		MoranAuto_Polarizability22	0	743		MoranAuto_Polarizability22	0	743			Quasi-Sequence Order Descriptor	QSOD	QSOgrant23		0	0	0	0
MoranAuto_FreeEnergy17	0	730		MoranAuto_FreeEnergy17	0	730		MoranAuto_Polarizability25	0	738		MoranAuto_Polarizability25	0	738			Quasi-Sequence Order Descriptor	QSOD	QSOgrant20		0	0	0	0
MoranAuto_FreeEnergy14	0	731		MoranAuto_FreeEnergy14	0	731		MoranAuto_Polarizability27	0	740		MoranAuto_Polarizability27	0	740			Quasi-Sequence Order Descriptor	QSOD	QSOSW48		0	0	0	0
MoranAuto_Polarizability22	0	743		MoranAuto_Polarizability22	0	743		MoranAuto_Polarizability26	0	739		MoranAuto_Polarizability26	0	739			Quasi-Sequence Order Descriptor	QSOD	QSOSW49		0.028	0	0.0312	0
MoranAuto_FreeEnergy16	0	729		MoranAuto_FreeEnergy16	0	729		MoranAuto_FreeEnergy10	0	727		MoranAuto_FreeEnergy10	0	727			Quasi-Sequence Order Descriptor	QSOD	QSOSW46		0	0	0	0
MoranAuto_FreeEnergy11	0	728		MoranAuto_FreeEnergy11	0	728		MoranAuto_FreeEnergy12	0	725		MoranAuto_FreeEnergy12	0	725			Quasi-Sequence Order Descriptor	QSOD	QSOSW47		0	0	0	0
MoranAuto_FreeEnergy10	0	727		MoranAuto_FreeEnergy10	0	727		GearyAuto_Hydrophobicity13	0	700		GearyAuto_Hydrophobicity13	0	700			Quasi-Sequence Order Descriptor	QSOD	QSOSW44		0	0.023	0	0.0234
MoranAuto_FreeEnergy13	0	726		MoranAuto_FreeEnergy13	0	726		GearyAuto_Hydrophobicity17	0	704		GearyAuto_Hydrophobicity17	0	704			Quasi-Sequence Order Descriptor	QSOD	QSOSW45		0	0	0	0
MoranAuto_FreeEnergy12	0	725		MoranAuto_FreeEnergy12	0	725		GearyAuto_Hydrophobicity19	0	706		GearyAuto_Hydrophobicity19	0	706			Quasi-Sequence Order Descriptor	QSOD	QSOSW42		0	0	0	0
MoranAuto_FreeEnergy15	0	732		MoranAuto_FreeEnergy15	0	732		GearyAuto_Hydrophobicity18	0	705		GearyAuto_Hydrophobicity18	0	705			Quasi-Sequence Order Descriptor	QSOD	QSOSW43		0	0	0	0
GearyAuto_AvFlexibility9	0	733		GearyAuto_AvFlexibility9	0	733		GearyAuto_Hydrophobicity16	0	703		GearyAuto_Hydrophobicity16	0	703			Quasi-Sequence Order Descriptor	QSOD	QSOSW41		0	0	0	0
_PolarizabilityC2	0	734		_PolarizabilityC2	0	734		_PolarityD3050	0	708		_PolarityD3050	0	708			Quasi-Sequence Order Descriptor	QSOD	QSOSW40		0	0	0	0
MoranAuto_Polarizability26	0	739		MoranAuto_Polarizability26	0	739		GearyAuto_Hydrophobicity15	0	702		GearyAuto_Hydrophobicity15	0	702			Quasi-Sequence Order Descriptor	QSOD	QSOgrant38		0	0	0	0
MoranAuto_Polarizability21	0	742		MoranAuto_Polarizability21	0	742		_HydrophobicityD1050	0	701		_HydrophobicityD1050	0	701			Quasi-Sequence Order Descriptor	QSOD	QSOgrant39		0	0	0	0
MoranAuto_Polarizability27	0	740		MoranAuto_Polarizability27	0	740		_NormalizedVDWVD1025	0	707		_NormalizedVDWVD1025	0	707			Quasi-Sequence Order Descriptor	QSOD	QSOgrant31		0	0	0	0
MoranAuto_Polarizability25	0	738		MoranAuto_Polarizability25	0	738		GearyAuto_Mutability19	0	709		GearyAuto_Mutability19	0	709			Quasi-Sequence Order Descriptor	QSOD	QSOgrant32		0	0	0	0
_PolarizabilityC3	0	735		_PolarizabilityC3	0	735		MoranAuto_FreeEnergy18	0	723		MoranAuto_FreeEnergy18	0	723			Quasi-Sequence Order Descriptor	QSOD	QSOgrant33		0	0	0	0
MoranAuto_Polarizability24	0	737		MoranAuto_Polarizability24	0	737		_PolarityT12	0	719		_PolarityT12	0	719			Quasi-Sequence Order Descriptor	QSOD	QSOgrant34		0	0	0	0
_PolarizabilityC1	0	736		_PolarizabilityC1	0	736		_PolarizabilityD1075	0	722		_PolarizabilityD1075	0	722			Quasi-Sequence Order Descriptor	QSOD	QSOgrant35		0	0	0	0
MoreauBrotoAuto_Polarizability20	0	869		MoreauBrotoAuto_Polarizability20	0	869		_PolarityT13	0	720		_PolarityT13	0	720			Quasi-Sequence Order Descriptor	QSOD	QSOgrant36		0	0	0	0
MoreauBrotoAuto_FreeEnergy6	0	871		MoreauBrotoAuto_FreeEnergy6	0	871		_NormalizedVDWVC3	0	718		_NormalizedVDWVC3	0	718			Quasi-Sequence Order Descriptor	QSOD	QSOgrant37		0	0	0	0
GearyAuto_Polarizability24	0	1097		GearyAuto_Polarizability24	0	1097		_PolarityD2050	0	710		_PolarityD2050	0	710			Quasi-Sequence Order Descriptor	QSOD	QSOgrant4		0.0256	0.0436	0.0383	0.0598
MoreauBrotoAuto_Steric13	0	1027		MoreauBrotoAuto_Steric13	0	1027		_HydrophobicityT23	0	716		_HydrophobicityT23	0	716			Quasi-Sequence Order Descriptor	QSOD	QSOgrant5		0.0558	0.048	0.0354	0.048
MoreauBrotoAuto_Steric10	0	1028		MoreauBrotoAuto_Steric10	0	1028		QSOgrant17	0	715		QSOgrant17	0	715			Quasi-Sequence Order Descriptor	QSOD	QSOgrant1		0.0353	0.0329	0.0288	0.0433
RA	0	1019		RA	0	1019		MoranAuto_Hydrophobicity13	0	859		MoranAuto_Hydrophobicity13	0	859			Quasi-Sequence Order Descriptor	QSOD	QSOgrant3		0	0.0217	0	0.027
MoreauBrotoAuto_Steric15	0	1025		MoreauBrotoAuto_Steric15	0	1025		MoranAuto_Hydrophobicity11	0	861		MoranAuto_Hydrophobicity11	0	861			Quasi-Sequence Order Descriptor	QSOD	QSOSW33		0	0	0	0
PAAC16	0	1024		PAAC16	0	1024		MoranAuto_Hydrophobicity3	0	1088		MoranAuto_Hydrophobicity3	0	1088			Quasi-Sequence Order Descriptor	QSOD	QSOSW32		0	0	0	0
MoreauBrotoAuto_Steric17	0	1023		MoreauBrotoAuto_Steric17	0	1023		RG	0	1017		RG	0	1017			Quasi-Sequence Order Descriptor	QSOD	QSOSW31		0	0	0	0
MoreauBrotoAuto_Steric16	0	1022		MoreauBrotoAuto_Steric16	0	1022		PAAC18	0	1018		PAAC18	0	1018			Quasi-Sequence Order Descriptor	QSOD	QSOSW30		0	0	0	0
MoreauBrotoAuto_Steric19	0	1021		MoreauBrotoAuto_Steric19	0	1021		MoreauBrotoAuto_Mutability19	0	1033		MoreauBrotoAuto_Mutability19	0	1033			Quasi-Sequence Order Descriptor	QSOD	QSOSW37		0	0	0	0
MoreauBrotoAuto_Steric11	0	1029		MoreauBrotoAuto_Steric11	0	1029		RD	0	1014		RD	0	1014			Quasi-Sequence Order Descriptor	QSOD	QSOgrant30		0	0	0	0
_NormalizedVDWVD3100	0	1030		_NormalizedVDWVD3100	0	1030		RS	0	1012		RS	0	1012			Quasi-Sequence Order Descriptor	QSOD	QSOgrant2		0.0428	0.0322	0.0313	0.0457
MoranAuto_Steric11	0	1031		MoranAuto_Steric11	0	1031		RQ	0	1010		RQ	0	1010			Quasi-Sequence Order Descriptor	QSOD	QSOSW28		0	0	0	0
MoreauBrotoAuto_Mutability10	0	1036		MoreauBrotoAuto_Mutability10	0	1036		RP	0	1009		RP	0	1009			Quasi-Sequence Order Descriptor	QSOD	QSOSW29		0	0	0	0
MoreauBrotoAuto_Mutability16	0	1038		MoreauBrotoAuto_Mutability16	0	1038		RW	0	1008		RW	0	1008			Quasi-Sequence Order Descriptor	QSOD	QSOgrant28		0	0	0	0
MoreauBrotoAuto_Mutability11	0	1037		MoreauBrotoAuto_Mutability11	0	1037		MoreauBrotoAuto_Steric18	0	1020		MoreauBrotoAuto_Steric18	0	1020			Quasi-Sequence Order Descriptor	QSOD	QSOgrant27		0	0	0	0
MoreauBrotoAuto_Mutability13	0	1035		MoreauBrotoAuto_Mutability13	0	1035		MoreauBrotoAuto_Steric19	0	1021		MoreauBrotoAuto_Steric19	0	1021			Quasi-Sequence Order Descriptor	QSOD	QSOgrant26		0	0	0	0
MoreauBrotoAuto_Mutability18	0	1032		MoreauBrotoAuto_Mutability18	0	1032		MoreauBrotoAuto_Steric16	0	1022		MoreauBrotoAuto_Steric16	0	1022			Quasi-Sequence Order Descriptor	QSOD	QSOgrant25		0	0	0	0
MoreauBrotoAuto_Mutability12	0	1034		MoreauBrotoAuto_Mutability12	0	1034		MoreauBrotoAuto_Steric10	0	1028		MoreauBrotoAuto_Steric10	0	1028			Quasi-Sequence Order Descriptor	QSOD	QSOgrant24		0.0164	0	0.0164	0
MoreauBrotoAuto_Mutability19	0	1033		MoreauBrotoAuto_Mutability19	0	1033		MoranAuto_Steric11	0	1031		MoranAuto_Steric11	0	1031			Quasi-Sequence Order Descriptor	QSOD	QSOgrant22		0	0	0	0
MoreauBrotoAuto_Steric18	0	1020		MoreauBrotoAuto_Steric18	0	1020		MoreauBrotoAuto_Steric11	0	1029		MoreauBrotoAuto_Steric11	0	1029			Quasi-Sequence Order Descriptor	QSOD	QSOgrant21		0.0188	0	0.026	0
PAAC18	0	1018		PAAC18	0	1018		MoreauBrotoAuto_Steric13	0	1027		MoreauBrotoAuto_Steric13	0	1027			Quasi-Sequence Order Descriptor	QSOD	QSOSW15		0.0259	0.0292	0.027	0.0361
MoreauBrotoAuto_Mutability14	0	1040		MoreauBrotoAuto_Mutability14	0	1040		MoreauBrotoAuto_Steric17	0	1023		MoreauBrotoAuto_Steric17	0	1023			Quasi-Sequence Order Descriptor	QSOD	QSOSW17		0	0.0206	0	0.0357
MoranAuto_FreeEnergy6	0	1001		MoranAuto_FreeEnergy6	0	1001		MoreauBrotoAuto_Steric15	0	1025		MoreauBrotoAuto_Steric15	0	1025			Quasi-Sequence Order Descriptor	QSOD	QSOSW11		0.0588	0.0685	0.0463	0.0524
MoranAuto_FreeEnergy7	0	1002		MoranAuto_FreeEnergy7	0	1002		PAAC16	0	1024		PAAC16	0	1024			Quasi-Sequence Order Descriptor	QSOD	QSOSW22		0	0	0	0
RG	0	1017		RG	0	1017		RV	0	1007		RV	0	1007			Quasi-Sequence Order Descriptor	QSOD	QSOSW10		0.0163	0.0207	0.0228	0.0284
MoranAuto_FreeEnergy5	0	1000		MoranAuto_FreeEnergy5	0	1000		MoranAuto_FreeEnergy9	0	1004		MoranAuto_FreeEnergy9	0	1004			Quasi-Sequence Order Descriptor	QSOD	QSOgrant50		0	0	0	0
MoranAuto_FreeEnergy4	0	999		MoranAuto_FreeEnergy4	0	999		MoranAuto_FreeEnergy8	0	1003		MoranAuto_FreeEnergy8	0	1003			Quasi-Sequence Order Descriptor	QSOD	QSOSW18		0	0	0	0
MoranAuto_FreeEnergy3	0	998		MoranAuto_FreeEnergy3	0	998		Q	0	988		Q	0	988			Quasi-Sequence Order Descriptor	QSOD	QSOSW20		0	0	0	0
MoranAuto_FreeEnergy2	0	997		MoranAuto_FreeEnergy2	0	997		GearyAuto_Steric6	0	990		GearyAuto_Steric6	0	990			Quasi-Sequence Order Descriptor	QSOD	QSOSW21		0.0188	0	0.026	0
MoranAuto_FreeEnergy1	0	996		MoranAuto_FreeEnergy1	0	996		_ChargeC3	0	989		_ChargeC3	0	989			Quasi-Sequence Order Descriptor	QSOD	QSOSW24		0.0164	0	0.0164	0
MoranAuto_FreeEnergy8	0	1003		MoranAuto_FreeEnergy8	0	1003		GearyAuto_Steric1	0	985		GearyAuto_Steric1	0	985			Quasi-Sequence Order Descriptor	QSOD	QSOSW25		0	0	0	0
MoranAuto_FreeEnergy9	0	1004		MoranAuto_FreeEnergy9	0	1004		LA	0	992		LA	0	992			Quasi-Sequence Order Descriptor	QSOD	QSOSW26		0	0	0	0
_PolarizabilityD2050	0	1005		_PolarizabilityD2050	0	1005		GearyAuto_Steric2	0	979		GearyAuto_Steric2	0	979			Quasi-Sequence Order Descriptor	QSOD	QSOSW27		0	0	0	0
RS	0	1012		RS	0	1012		NV	0	976		NV	0	976			Quasi-Sequence Order Descriptor	QSOD	QSOgrant17		0	0.0206	0	0.0357
RD	0	1014		RD	0	1014		_ChargeC1	0	991		_ChargeC1	0	991			Quasi-Sequence Order Descriptor	QSOD	QSOSW14		0.0465	0.0409	0.0392	0.0343
RY	0	1013		RY	0	1013		GearyAuto_Steric9	0	993		GearyAuto_Steric9	0	993			Quasi-Sequence Order Descriptor	QSOD	QSOSW39		0	0	0	0
RQ	0	1010		RQ	0	1010		MoranAuto_FreeEnergy7	0	1002		MoranAuto_FreeEnergy7	0	1002			Quasi-Sequence Order Descriptor	QSOD	QSOSW38		0	0	0	0
RV	0	1007		RV	0	1007		MoranAuto_FreeEnergy4	0	999		MoranAuto_FreeEnergy4	0	999			Quasi-Sequence Order Descriptor	QSOD	QSOgrant49		0.028	0	0.0312	0
RP	0	1009		RP	0	1009		MoranAuto_FreeEnergy6	0	1001		MoranAuto_FreeEnergy6	0	1001			Quasi-Sequence Order Descriptor	QSOD	QSOgrant48		0	0	0	0
RW	0	1008		RW	0	1008		MoranAuto_FreeEnergy5	0	1000		MoranAuto_FreeEnergy5	0	1000			Quasi-Sequence Order Descriptor	QSOD	QSOgrant41		0	0	0	0
MoreauBrotoAuto_Mutability17	0	1039		MoreauBrotoAuto_Mutability17	0	1039		MoranAuto_FreeEnergy2	0	997		MoranAuto_FreeEnergy2	0	997			Quasi-Sequence Order Descriptor	QSOD	QSOgrant40		0	0	0	0
MoreauBrotoAuto_Mutability15	0	1041		MoreauBrotoAuto_Mutability15	0	1041		GearyAuto_Steric8	0	994		GearyAuto_Steric8	0	994			Quasi-Sequence Order Descriptor	QSOD	QSOgrant43		0	0	0	0
GearyAuto_Steric8	0	994		GearyAuto_Steric8	0	994		MoranAuto_FreeEnergy1	0	996		MoranAuto_FreeEnergy1	0	996			Quasi-Sequence Order Descriptor	QSOD	QSOgrant42		0	0	0	0
MoranAuto_Hydrophobicity7	0	1084		MoranAuto_Hydrophobicity7	0	1084		GearyAuto_AvFlexibility30	0	995		GearyAuto_AvFlexibility30	0	995			Quasi-Sequence Order Descriptor	QSOD	QSOgrant45		0	0	0	0
MoranAuto_Hydrophobicity6	0	1085		MoranAuto_Hydrophobicity6	0	1085		MoreauBrotoAuto_Mutability18	0	1032		MoreauBrotoAuto_Mutability18	0	1032			Quasi-Sequence Order Descriptor	QSOD	QSOgrant44		0	0.023	0	0.0234
MoranAuto_Mutability3	0	1067		MoranAuto_Mutability3	0	1067		MoreauBrotoAuto_Mutability12	0	1034		MoreauBrotoAuto_Mutability12	0	1034			Quasi-Sequence Order Descriptor	QSOD	QSOgrant47		0	0	0	0
MoranAuto_Hydrophobicity8	0	1083		MoranAuto_Hydrophobicity8	0	1083		MoranAuto_Hydrophobicity10	0	862		MoranAuto_Hydrophobicity10	0	862			Quasi-Sequence Order Descriptor	QSOD	QSOgrant46		0	0	0	0
MoranAuto_Hydrophobicity9	0	1082		MoranAuto_Hydrophobicity9	0	1082		MoranAuto_Mutability2	0	1066		MoranAuto_Mutability2	0	1066			Quasi-Sequence Order Descriptor	QSOD	QSOSW12		0.0145	0.0201	0.0233	0.0317
MoranAuto_Mutability9	0	1071		MoranAuto_Mutability9	0	1071		MoranAuto_Mutability3	0	1067		MoranAuto_Mutability3	0	1067			Quasi-Sequence Order Descriptor	QSOD	QSOSW36		0	0	0	0
MoranAuto_Mutability8	0	1070		MoranAuto_Mutability8	0	1070		MoreauBrotoAuto_Mutability13	0	1035		MoreauBrotoAuto_Mutability13	0	1035			Quasi-Sequence Order Descriptor	QSOD	QSOSW19		0	0	0	0
MoranAuto_ResidueVol19	0	1069		MoranAuto_ResidueVol19	0	1069		MoranAuto_Mutability5	0	1065		MoranAuto_Mutability5	0	1065			Quasi-Sequence Order Descriptor	QSOD	QSOgrant16		0.0209	0.0275	0.0372	0.0484
MoranAuto_Hydrophobicity5	0	1086		MoranAuto_Hydrophobicity5	0	1086		MoranAuto_Mutability4	0	1064		MoranAuto_Mutability4	0	1064			Quasi-Sequence Order Descriptor	QSOD	QSOgrant11		0.0588	0.0685	0.0463	0.0524
MoranAuto_Hydrophobicity4	0	1087		MoranAuto_Hydrophobicity4	0	1087		MoranAuto_Mutability7	0	1063		MoranAuto_Mutability7	0	1063			Quasi-Sequence Order Descriptor	QSOD	QSOSW16		0.0209	0.0275	0.0372	0.0484
MoranAuto_Hydrophobicity3	0	1088		MoranAuto_Hydrophobicity3	0	1088		MoranAuto_Mutability6	0	1062		MoranAuto_Mutability6	0	1062			Quasi-Sequence Order Descriptor	QSOD	QSOSW13		0	0	0	0
GearyAuto_Polarizability27	0	1094		GearyAuto_Polarizability27	0	1094		G	0	1060		G	0	1060			Quasi-Sequence Order Descriptor	QSOD	QSOgrant29		0	0	0	0
GearyAuto_Polarizability25	0	1096		GearyAuto_Polarizability25	0	1096		MoranAuto_Mutability1	0	1068		MoranAuto_Mutability1	0	1068			Quasi-Sequence Order Descriptor	QSOD	QSOSW1		0.0353	0.0329	0.0288	0.0433
GearyAuto_Polarizability26	0	1095		GearyAuto_Polarizability26	0	1095		MoranAuto_ResidueVol19	0	1069		MoranAuto_ResidueVol19	0	1069			Quasi-Sequence Order Descriptor	QSOD	QSOSW3		0	0.0217	0	0.027
GearyAuto_Polarizability28	0	1093		GearyAuto_Polarizability28	0	1093		MoranAuto_Mutability8	0	1070		MoranAuto_Mutability8	0	1070			Quasi-Sequence Order Descriptor	QSOD	QSOSW2		0.0428	0.0322	0.0313	0.0457
MoranAuto_Hydrophobicity2	0	1089		MoranAuto_Hydrophobicity2	0	1089		MoranAuto_Hydrophobicity6	0	1085		MoranAuto_Hydrophobicity6	0	1085			Quasi-Sequence Order Descriptor	QSOD	QSOSW5		0.0558	0.048	0.0354	0.048
GearyAuto_Polarizability29	0	1092		GearyAuto_Polarizability29	0	1092		MoranAuto_Hydrophobicity4	0	1087		MoranAuto_Hydrophobicity4	0	1087			Quasi-Sequence Order Descriptor	QSOD	QSOSW4		0.0256	0.0436	0.0383	0.0598
_PolarityD3100	0	1091		_PolarityD3100	0	1091		MoranAuto_Hydrophobicity5	0	1086		MoranAuto_Hydrophobicity5	0	1086			Quasi-Sequence Order Descriptor	QSOD	QSOSW7		0.0167	0.0173	0.0257	0.025
MoranAuto_Mutability1	0	1068		MoranAuto_Mutability1	0	1068		MoranAuto_Hydrophobicity7	0	1084		MoranAuto_Hydrophobicity7	0	1084			Quasi-Sequence Order Descriptor	QSOD	QSOSW6		0.0292	0.048	0.0415	0.0629
MoranAuto_Mutability2	0	1066		MoranAuto_Mutability2	0	1066		MoranAuto_Mutability9	0	1071		MoranAuto_Mutability9	0	1071			Quasi-Sequence Order Descriptor	QSOD	QSOSW8		0.06	0.0501	0.0345	0.042
GearyAuto_Polarizability8	0	1042		GearyAuto_Polarizability8	0	1042		MoranAuto_Hydrophobicity8	0	1083		MoranAuto_Hydrophobicity8	0	1083			Quasi-Sequence Order Descriptor	QSOD	QSOSW23		0	0	0	0
GearyAuto_Polarizability1	0	1048		GearyAuto_Polarizability1	0	1048		MoranAuto_Hydrophobicity9	0	1082		MoranAuto_Hydrophobicity9	0	1082			Quasi-Sequence Order Descriptor	QSOD	QSOgrant8		0.06	0.0501	0.0345	0.042
GearyAuto_Polarizability2	0	1049		GearyAuto_Polarizability2	0	1049		MoreauBrotoAuto_FreeEnergy8	0	1056		MoreauBrotoAuto_FreeEnergy8	0	1056			Quasi-Sequence Order Descriptor	QSOD	QSOSW9		0.0551	0.0429	0.0357	0.0462
MoranAuto_Mutability5	0	1065		MoranAuto_Mutability5	0	1065		_SecondaryStrD2025	0	1054		_SecondaryStrD2025	0	1054			Quasi-Sequence Order Descriptor	QSOD	QSOgrant9		0.0551	0.0429	0.0357	0.0462
GearyAuto_Polarizability7	0	1047		GearyAuto_Polarizability7	0	1047		MoreauBrotoAuto_Polarizability30	0	1053		MoreauBrotoAuto_Polarizability30	0	1053			Quasi-Sequence Order Descriptor	QSOD	QSOgrant14		0.0465	0.0409	0.0392	0.0343
GearyAuto_Polarizability6	0	1046		GearyAuto_Polarizability6	0	1046		MoreauBrotoAuto_Mutability17	0	1039		MoreauBrotoAuto_Mutability17	0	1039			Quasi-Sequence Order Descriptor	QSOD	QSOgrant15		0.0259	0.0292	0.027	0.0361
GearyAuto_Polarizability5	0	1045		GearyAuto_Polarizability5	0	1045		MoreauBrotoAuto_Mutability15	0	1041		MoreauBrotoAuto_Mutability15	0	1041			Quasi-Sequence Order Descriptor	QSOD	QSOgrant12		0.0145	0.0201	0.0233	0.0317
GearyAuto_Polarizability4	0	1044		GearyAuto_Polarizability4	0	1044		MoreauBrotoAuto_Mutability14	0	1040		MoreauBrotoAuto_Mutability14	0	1040			Quasi-Sequence Order Descriptor	QSOD	QSOgrant13		0	0	0	0
GearyAuto_Polarizability9	0	1043		GearyAuto_Polarizability9	0	1043		MoreauBrotoAuto_Mutability16	0	1038		MoreauBrotoAuto_Mutability16	0	1038			Quasi-Sequence Order Descriptor	QSOD	QSOgrant10		0.0163	0.0207	0.0228	0.0284
GearyAuto_Polarizability3	0	1050		GearyAuto_Polarizability3	0	1050		GearyAuto_Polarizability9	0	1043		GearyAuto_Polarizability9	0	1043			Quasi-Sequence Order Descriptor	QSOD	QSOgrant18		0	0	0	0
_NormalizedVDWVD2075	0	1051		_NormalizedVDWVD2075	0	1051		MoreauBrotoAuto_Mutability11	0	1037		MoreauBrotoAuto_Mutability11	0	1037			Quasi-Sequence Order Descriptor	QSOD	QSOgrant19		0	0	0	0
_HydrophobicityD2025	0	1052		_HydrophobicityD2025	0	1052		MoreauBrotoAuto_Mutability10	0	1036		MoreauBrotoAuto_Mutability10	0	1036			Quasi-Sequence Order Descriptor	QSOD	QSOgrant6		0.0292	0.048	0.0415	0.0629
MoranAuto_Mutability6	0	1062		MoranAuto_Mutability6	0	1062		GearyAuto_Polarizability8	0	1042		GearyAuto_Polarizability8	0	1042			Quasi-Sequence Order Descriptor	QSOD	QSOgrant7		0.0167	0.0173	0.0257	0.025
MoranAuto_Mutability4	0	1064		MoranAuto_Mutability4	0	1064		GearyAuto_Polarizability4	0	1044		GearyAuto_Polarizability4	0	1044			Quasi-Sequence Order Descriptor	QSOD	QSOSW50		0	0	0	0
MoranAuto_Mutability7	0	1063		MoranAuto_Mutability7	0	1063		_HydrophobicityD2025	0	1052		_HydrophobicityD2025	0	1052			Quasi-Sequence Order Descriptor	SOCN	tausw5		0.0551	0.1162	0.0423	0.0561
G	0	1060		G	0	1060		GearyAuto_Polarizability2	0	1049		GearyAuto_Polarizability2	0	1049			Quasi-Sequence Order Descriptor	SOCN	tausw42		0.105	0.1088	0.0523	0.0531
MoreauBrotoAuto_Polarizability30	0	1053		MoreauBrotoAuto_Polarizability30	0	1053		_NormalizedVDWVD2075	0	1051		_NormalizedVDWVD2075	0	1051			Quasi-Sequence Order Descriptor	SOCN	taugrant42		0.105	0.1088	0.0523	0.0531
MoreauBrotoAuto_FreeEnergy8	0	1056		MoreauBrotoAuto_FreeEnergy8	0	1056		GearyAuto_Polarizability3	0	1050		GearyAuto_Polarizability3	0	1050			Quasi-Sequence Order Descriptor	SOCN	taugrant7		0.0987	0.1133	0.0501	0.0568
_SecondaryStrD2025	0	1054		_SecondaryStrD2025	0	1054		GearyAuto_Polarizability1	0	1048		GearyAuto_Polarizability1	0	1048			Quasi-Sequence Order Descriptor	SOCN	taugrant43		0.1046	0.0993	0.0525	0.0584
GearyAuto_AvFlexibility30	0	995		GearyAuto_AvFlexibility30	0	995		GearyAuto_Polarizability5	0	1045		GearyAuto_Polarizability5	0	1045			Quasi-Sequence Order Descriptor	SOCN	taugrant40		0.0505	0.0334	0.0396	0.0468
GearyAuto_Steric9	0	993		GearyAuto_Steric9	0	993		GearyAuto_Polarizability7	0	1047		GearyAuto_Polarizability7	0	1047			Quasi-Sequence Order Descriptor	SOCN	taugrant41		0.109	0.1171	0.0554	0.0582
MoreauBrotoAuto_FreeEnergy7	0	872		MoreauBrotoAuto_FreeEnergy7	0	872		GearyAuto_Polarizability6	0	1046		GearyAuto_Polarizability6	0	1046			Quasi-Sequence Order Descriptor	SOCN	taugrant45		0.1054	0.1159	0.0539	0.0569
MP	0	917		MP	0	917		GearyAuto_Steric3	0	975		GearyAuto_Steric3	0	975			Quasi-Sequence Order Descriptor	SOCN	tausw8		0.0958	0.1004	0.0479	0.0503
MR	0	919		MR	0	919		MoranAuto_Hydrophobicity27	0	974		MoranAuto_Hydrophobicity27	0	974			Quasi-Sequence Order Descriptor	SOCN	tausw4		0.0463	0.1053	0.0355	0.0519
MI	0	909		MI	0	909		YV	0	973		YV	0	973			Quasi-Sequence Order Descriptor	SOCN	tausw2		0.0465	0.0322	0.0358	0.0457
MQ	0	916		MQ	0	916		MD	0	901		MD	0	901			Quasi-Sequence Order Descriptor	SOCN	tausw3		0.0851	0.0798	0.0427	0.0476
MW	0	914		MW	0	914		MG	0	902		MG	0	902			Quasi-Sequence Order Descriptor	SOCN	tausw36		0.0976	0.1062	0.0482	0.052
MT	0	913		MT	0	913		YW	0	972		YW	0	972			Quasi-Sequence Order Descriptor	SOCN	tausw37		0.0485	0.1069	0.0375	0.0521
MoreauBrotoAuto_AvFlexibility9	0	912		MoreauBrotoAuto_AvFlexibility9	0	912		ME	0	900		ME	0	900			Quasi-Sequence Order Descriptor	SOCN	tausw34		0.104	0.1083	0.0521	0.0533
MK	0	911		MK	0	911		QSOSW19	0	899		QSOSW19	0	899			Quasi-Sequence Order Descriptor	SOCN	tausw35		0.1013	0.1236	0.0511	0.0613
MoreauBrotoAuto_AvFlexibility1	0	920		MoreauBrotoAuto_AvFlexibility1	0	920		GearyAuto_Polarizability30	0	898		GearyAuto_Polarizability30	0	898			Quasi-Sequence Order Descriptor	SOCN	tausw32		0.0443	0.0319	0.0354	0.0455
MoreauBrotoAuto_AvFlexibility3	0	921		MoreauBrotoAuto_AvFlexibility3	0	921		_ChargeD2100	0	886		_ChargeD2100	0	886			Quasi-Sequence Order Descriptor	SOCN	tausw33		0.0537	0.1155	0.0418	0.0567
MoreauBrotoAuto_AvFlexibility2	0	922		MoreauBrotoAuto_AvFlexibility2	0	922		MoreauBrotoAuto_Steric28	0	884		MoreauBrotoAuto_Steric28	0	884			Quasi-Sequence Order Descriptor	SOCN	tausw30		0.052	0.1128	0.0403	0.055
FP	0	927		FP	0	927		MF	0	903		MF	0	903			Quasi-Sequence Order Descriptor	SOCN	tausw1		0.1018	0.1046	0.0504	0.0509
FS	0	930		FS	0	930		MC	0	905		MC	0	905			Quasi-Sequence Order Descriptor	SOCN	tausw38		0.0909	0.1024	0.045	0.0501
FQ	0	928		FQ	0	928		MM	0	906		MM	0	906			Quasi-Sequence Order Descriptor	SOCN	tausw39		0.1009	0.1173	0.0506	0.0579
MoreauBrotoAuto_AvFlexibility6	0	926		MoreauBrotoAuto_AvFlexibility6	0	926		MW	0	914		MW	0	914			Quasi-Sequence Order Descriptor	SOCN	tausw43		0.1046	0.0993	0.0525	0.0584
MoreauBrotoAuto_AvFlexibility5	0	923		MoreauBrotoAuto_AvFlexibility5	0	923		MQ	0	916		MQ	0	916			Quasi-Sequence Order Descriptor	SOCN	tausw41		0.109	0.1171	0.0554	0.0582
MoreauBrotoAuto_AvFlexibility7	0	925		MoreauBrotoAuto_AvFlexibility7	0	925		MV	0	915		MV	0	915			Quasi-Sequence Order Descriptor	SOCN	tausw40		0.0505	0.0334	0.0396	0.0468
MoreauBrotoAuto_AvFlexibility4	0	924		MoreauBrotoAuto_AvFlexibility4	0	924		MoreauBrotoAuto_AvFlexibility9	0	912		MoreauBrotoAuto_AvFlexibility9	0	912			Quasi-Sequence Order Descriptor	SOCN	tausw45		0.1054	0.1159	0.0539	0.0569
MH	0	910		MH	0	910		ML	0	907		ML	0	907			Quasi-Sequence Order Descriptor	SOCN	tausw44		0.0939	0.1013	0.0476	0.0501
ML	0	907		ML	0	907		MH	0	910		MH	0	910			Quasi-Sequence Order Descriptor	SOCN	tausw9		0.0978	0.1024	0.0487	0.05
FV	0	932		FV	0	932		MI	0	909		MI	0	909			Quasi-Sequence Order Descriptor	SOCN	tausw31		0.0499	0.0328	0.0382	0.0462
MoreauBrotoAuto_Polarizability29	0	878		MoreauBrotoAuto_Polarizability29	0	878		GearyAuto_Hydrophobicity14	0	883		GearyAuto_Hydrophobicity14	0	883			Quasi-Sequence Order Descriptor	SOCN	tausw26		0.0496	0.1074	0.0376	0.0522
_PolarityD1050	0	880		_PolarityD1050	0	880		WQ	0	881		WQ	0	881			Quasi-Sequence Order Descriptor	SOCN	tausw20		0.0439	0.03	0.0344	0.0501
MM	0	906		MM	0	906		_PolarityD1050	0	880		_PolarityD1050	0	880			Quasi-Sequence Order Descriptor	SOCN	tausw22		0.0441	0.0874	0.0349	0.0514
MoreauBrotoAuto_Polarizability28	0	877		MoreauBrotoAuto_Polarizability28	0	877		MoreauBrotoAuto_Polarizability25	0	866		MoreauBrotoAuto_Polarizability25	0	866			Quasi-Sequence Order Descriptor	SOCN	tausw25		0.0511	0.0306	0.0393	0.0445
MoreauBrotoAuto_FreeEnergy3	0	876		MoreauBrotoAuto_FreeEnergy3	0	876		MoreauBrotoAuto_Polarizability23	0	868		MoreauBrotoAuto_Polarizability23	0	868			Quasi-Sequence Order Descriptor	SOCN	taugrant15		0.047	0.1075	0.036	0.0526
MoreauBrotoAuto_FreeEnergy2	0	875		MoreauBrotoAuto_FreeEnergy2	0	875		MoreauBrotoAuto_Polarizability22	0	867		MoreauBrotoAuto_Polarizability22	0	867			Quasi-Sequence Order Descriptor	SOCN	taugrant14		0.0917	0.1016	0.0467	0.0495
MoreauBrotoAuto_FreeEnergy5	0	874		MoreauBrotoAuto_FreeEnergy5	0	874		MoreauBrotoAuto_Polarizability24	0	865		MoreauBrotoAuto_Polarizability24	0	865			Quasi-Sequence Order Descriptor	SOCN	taugrant17		0.0499	0.0334	0.0392	0.0468
MoreauBrotoAuto_FreeEnergy4	0	873		MoreauBrotoAuto_FreeEnergy4	0	873		MoreauBrotoAuto_Polarizability21	0	870		MoreauBrotoAuto_Polarizability21	0	870			Quasi-Sequence Order Descriptor	SOCN	taugrant16		0.0414	0.0334	0.032	0.0468
WQ	0	881		WQ	0	881		MoreauBrotoAuto_Polarizability27	0	864		MoreauBrotoAuto_Polarizability27	0	864			Quasi-Sequence Order Descriptor	SOCN	taugrant11		0.0983	0.1092	0.05	0.0541
GearyAuto_Hydrophobicity14	0	883		GearyAuto_Hydrophobicity14	0	883		MoreauBrotoAuto_Polarizability26	0	863		MoreauBrotoAuto_Polarizability26	0	863			Quasi-Sequence Order Descriptor	SOCN	taugrant10		0.0499	0.0344	0.0378	0.0475
MoreauBrotoAuto_Steric28	0	884		MoreauBrotoAuto_Steric28	0	884		MoreauBrotoAuto_Polarizability20	0	869		MoreauBrotoAuto_Polarizability20	0	869			Quasi-Sequence Order Descriptor	SOCN	taugrant13		0.0477	0.1154	0.0372	0.0574
MG	0	902		MG	0	902		MoreauBrotoAuto_FreeEnergy6	0	871		MoreauBrotoAuto_FreeEnergy6	0	871			Quasi-Sequence Order Descriptor	SOCN	taugrant12		0.0468	0.1005	0.0354	0.0493
MC	0	905		MC	0	905		AR	0	879		AR	0	879			Quasi-Sequence Order Descriptor	SOCN	taugrant19		0.0488	0.1117	0.0381	0.056
MF	0	903		MF	0	903		MoreauBrotoAuto_FreeEnergy3	0	876		MoreauBrotoAuto_FreeEnergy3	0	876			Quasi-Sequence Order Descriptor	SOCN	taugrant18		0.0525	0.1235	0.0408	0.0609
ME	0	900		ME	0	900		MoreauBrotoAuto_Polarizability29	0	878		MoreauBrotoAuto_Polarizability29	0	878			Quasi-Sequence Order Descriptor	SOCN	tausw24		0.0501	0.0338	0.0391	0.047
_ChargeD2100	0	886		_ChargeD2100	0	886		MoreauBrotoAuto_Polarizability28	0	877		MoreauBrotoAuto_Polarizability28	0	877			Quasi-Sequence Order Descriptor	SOCN	taugrant9		0.0978	0.1024	0.0487	0.05
QSOSW19	0	899		QSOSW19	0	899		MoreauBrotoAuto_FreeEnergy2	0	875		MoreauBrotoAuto_FreeEnergy2	0	875			Quasi-Sequence Order Descriptor	SOCN	taugrant8		0.0958	0.1004	0.0479	0.0503
GearyAuto_Polarizability30	0	898		GearyAuto_Polarizability30	0	898		MoreauBrotoAuto_FreeEnergy7	0	872		MoreauBrotoAuto_FreeEnergy7	0	872			Quasi-Sequence Order Descriptor	SOCN	taugrant4		0.0463	0.1053	0.0355	0.0519
FT	0	931		FT	0	931		MoreauBrotoAuto_FreeEnergy5	0	874		MoreauBrotoAuto_FreeEnergy5	0	874			Quasi-Sequence Order Descriptor	SOCN	taugrant6		0.1038	0.1083	0.0526	0.0533
FW	0	933		FW	0	933		MoreauBrotoAuto_FreeEnergy4	0	873		MoreauBrotoAuto_FreeEnergy4	0	873			Quasi-Sequence Order Descriptor	SOCN	taugrant1		0.1018	0.1046	0.0504	0.0509
LA	0	992		LA	0	992		MP	0	917		MP	0	917			Quasi-Sequence Order Descriptor	SOCN	taugrant3		0.0851	0.0798	0.0427	0.0476
YT	0	971		YT	0	971		MR	0	919		MR	0	919			Quasi-Sequence Order Descriptor	SOCN	taugrant2		0.0465	0.0322	0.0358	0.0457
YW	0	972		YW	0	972		MoreauBrotoAuto_AvFlexibility1	0	920		MoreauBrotoAuto_AvFlexibility1	0	920			Quasi-Sequence Order Descriptor	SOCN	taugrant5		0.0551	0.1162	0.0423	0.0561
YE	0	961		YE	0	961		YY	0	949		YY	0	949			Quasi-Sequence Order Descriptor	SOCN	tausw29		0.0479	0.1048	0.0374	0.0518
YR	0	970		YR	0	970		YI	0	952		YI	0	952			Quasi-Sequence Order Descriptor	SOCN	tausw28		0.1071	0.117	0.0537	0.0592
YS	0	969		YS	0	969		_PolarizabilityD1100	0	950		_PolarizabilityD1100	0	950			Quasi-Sequence Order Descriptor	SOCN	taugrant28		0.1071	0.117	0.0537	0.0592
YQ	0	967		YQ	0	967		F	0	948		F	0	948			Quasi-Sequence Order Descriptor	SOCN	taugrant29		0.0479	0.1048	0.0374	0.0518
_SecondaryStrD2050	0	966		_SecondaryStrD2050	0	966		MoranAuto_Polarizability30	0	955		MoranAuto_Polarizability30	0	955			Quasi-Sequence Order Descriptor	SOCN	taugrant20		0.0439	0.03	0.0344	0.0501
YG	0	963		YG	0	963		FN	0	946		FN	0	946			Quasi-Sequence Order Descriptor	SOCN	taugrant21		0.0467	0.1018	0.0362	0.0514
YV	0	973		YV	0	973		FL	0	944		FL	0	944			Quasi-Sequence Order Descriptor	SOCN	taugrant22		0.0441	0.0874	0.0349	0.0514
MoranAuto_Hydrophobicity27	0	974		MoranAuto_Hydrophobicity27	0	974		YH	0	953		YH	0	953			Quasi-Sequence Order Descriptor	SOCN	taugrant23		0.0492	0.0338	0.0381	0.047
GearyAuto_Steric3	0	975		GearyAuto_Steric3	0	975		YL	0	957		YL	0	957			Quasi-Sequence Order Descriptor	SOCN	taugrant24		0.0501	0.0338	0.0391	0.047
_ChargeC3	0	989		_ChargeC3	0	989		FI	0	942		FI	0	942			Quasi-Sequence Order Descriptor	SOCN	taugrant25		0.0511	0.0306	0.0393	0.0445
_ChargeC1	0	991		_ChargeC1	0	991		YS	0	969		YS	0	969			Quasi-Sequence Order Descriptor	SOCN	taugrant26		0.0496	0.1074	0.0376	0.0522
GearyAuto_Steric6	0	990		GearyAuto_Steric6	0	990		YT	0	971		YT	0	971			Quasi-Sequence Order Descriptor	SOCN	taugrant27		0.0488	0.1094	0.0376	0.0536
Q	0	988		Q	0	988		YR	0	970		YR	0	970			Quasi-Sequence Order Descriptor	SOCN	tausw27		0.0488	0.1094	0.0376	0.0536
NV	0	976		NV	0	976		YQ	0	967		YQ	0	967			Quasi-Sequence Order Descriptor	SOCN	tausw19		0.0488	0.1117	0.0381	0.056
GearyAuto_Steric1	0	985		GearyAuto_Steric1	0	985		YC	0	960		YC	0	960			Quasi-Sequence Order Descriptor	SOCN	tausw15		0.047	0.1075	0.036	0.0526
GearyAuto_Steric2	0	979		GearyAuto_Steric2	0	979		_SecondaryStrD2050	0	966		_SecondaryStrD2050	0	966			Quasi-Sequence Order Descriptor	SOCN	tausw16		0.0414	0.0334	0.032	0.0468
YD	0	962		YD	0	962		YE	0	961		YE	0	961			Quasi-Sequence Order Descriptor	SOCN	tausw17		0.0499	0.0334	0.0392	0.0468
YC	0	960		YC	0	960		FK	0	943		FK	0	943			Quasi-Sequence Order Descriptor	SOCN	tausw10		0.0499	0.0344	0.0378	0.0475
FY	0	934		FY	0	934		FG	0	940		FG	0	940			Quasi-Sequence Order Descriptor	SOCN	tausw11		0.0983	0.1092	0.05	0.0541
FG	0	940		FG	0	940		MoreauBrotoAuto_AvFlexibility3	0	921		MoreauBrotoAuto_AvFlexibility3	0	921			Quasi-Sequence Order Descriptor	SOCN	tausw12		0.0468	0.1005	0.0354	0.0493
FH	0	941		FH	0	941		MoreauBrotoAuto_AvFlexibility7	0	925		MoreauBrotoAuto_AvFlexibility7	0	925			Quasi-Sequence Order Descriptor	SOCN	tausw13		0.0477	0.1154	0.0372	0.0574
YL	0	957		YL	0	957		FP	0	927		FP	0	927			Quasi-Sequence Order Descriptor	SOCN	taugrant39		0.1009	0.1173	0.0506	0.0579
FF	0	939		FF	0	939		MoreauBrotoAuto_AvFlexibility6	0	926		MoreauBrotoAuto_AvFlexibility6	0	926			Quasi-Sequence Order Descriptor	SOCN	taugrant36		0.0976	0.1062	0.0482	0.052
FE	0	938		FE	0	938		MoreauBrotoAuto_AvFlexibility4	0	924		MoreauBrotoAuto_AvFlexibility4	0	924			Quasi-Sequence Order Descriptor	SOCN	taugrant35		0.1013	0.1236	0.0511	0.0613
FD	0	937		FD	0	937		FS	0	930		FS	0	930			Quasi-Sequence Order Descriptor	SOCN	taugrant34		0.104	0.1083	0.0521	0.0533
FC	0	936		FC	0	936		MoreauBrotoAuto_AvFlexibility5	0	923		MoreauBrotoAuto_AvFlexibility5	0	923			Quasi-Sequence Order Descriptor	SOCN	taugrant33		0.0537	0.1155	0.0418	0.0567
FA	0	935		FA	0	935		MoreauBrotoAuto_AvFlexibility2	0	922		MoreauBrotoAuto_AvFlexibility2	0	922			Quasi-Sequence Order Descriptor	SOCN	taugrant32		0.0443	0.0319	0.0354	0.0455
FI	0	942		FI	0	942		FQ	0	928		FQ	0	928			Quasi-Sequence Order Descriptor	SOCN	taugrant31		0.0499	0.0328	0.0382	0.0462
FK	0	943		FK	0	943		FT	0	931		FT	0	931			Quasi-Sequence Order Descriptor	SOCN	taugrant30		0.052	0.1128	0.0403	0.055
FL	0	944		FL	0	944		FF	0	939		FF	0	939			Quasi-Sequence Order Descriptor	SOCN	tausw18		0.0525	0.1235	0.0408	0.0609
YH	0	953		YH	0	953		FC	0	936		FC	0	936			Quasi-Sequence Order Descriptor	SOCN	tausw14		0.0917	0.1016	0.0467	0.0495
MoranAuto_Polarizability30	0	955		MoranAuto_Polarizability30	0	955		FE	0	938		FE	0	938			Quasi-Sequence Order Descriptor	SOCN	taugrant44		0.0939	0.1013	0.0476	0.0501
YK	0	954		YK	0	954		FD	0	937		FD	0	937			Quasi-Sequence Order Descriptor	SOCN	tausw6		0.1038	0.1083	0.0526	0.0533
_PolarizabilityD1100	0	950		_PolarizabilityD1100	0	950		FA	0	935		FA	0	935			Quasi-Sequence Order Descriptor	SOCN	taugrant38		0.0909	0.1024	0.045	0.0501
FN	0	946		FN	0	946		FV	0	932		FV	0	932			Quasi-Sequence Order Descriptor	SOCN	taugrant37		0.0485	0.1069	0.0375	0.0521
YY	0	949		YY	0	949		FY	0	934		FY	0	934			Quasi-Sequence Order Descriptor	SOCN	tausw21		0.0467	0.1018	0.0362	0.0514
F	0	948		F	0	948		FW	0	933		FW	0	933			Quasi-Sequence Order Descriptor	SOCN	tausw23		0.0492	0.0338	0.0381	0.047
TG	0	769		TG	0	769		TG	0	769		TG	0	769			Quasi-Sequence Order Descriptor	SOCN	tausw7		0.0987	0.1133	0.0501	0.0568
