# Supplementary material for: Supervised Learning Classification Models for Prediction of Plant Virus Encoded RNA Silencing Suppressors
Source: PLoS One. 2014 May 14;9(5):e97446. doi: 10.1371/journal.pone.0097446 (PMC4020838; doi:10.1371/journal.pone.0097446)
Supplement: Dataset S4 — Statistical Evaluation of Classifiers. This contains the information about the statistical evaluators and parameter details used for generating classifiers by 10 fold cross-validation and re-evaluation of the classifiers by independent dataset at redundancy level of 90% and 70%. (XLSX) [file pone.0097446.s004.xlsx]

## Sheet: Sheet1
Statistical Evaluation of Classifiers
Classifier	Redundancy	Descriptor class	Parameters	Mis-classification cost	Accuracy	TP	FP	TN	FN	Senstivity	Specificity	BCR	F-value	MCC	auROC			KEY
J48	0.7	AAC	default (confidence factor 0.25 ; min Number Object 2; unpruned FALSE)	45.7	76.5928	47	127	506	42	52.809	79.9368	66.3729	0.357414	0.251702	0.679		auROC	Area Under Recievers Operating Characteristic curve
J48	0.7	AC	default (confidence factor 0.25 ; min Number Object 2; unpruned FALSE)	36.8	75.9003	42	127	506	47	47.191	79.9368	63.5639	0.325581	0.210623	0.631		TP	True Positive
J48	0.7	CTD	default (confidence factor 0.25 ; min Number Object 2; unpruned FALSE)	38.1	77.5623	53	126	507	36	59.5506	80.0948	69.8227	0.395522	0.30183	0.694		FP	False Positive
J48	0.7	PAAC	default (confidence factor 0.25 ; min Number Object 2; unpruned FALSE)	29.3	77.2853	50	125	508	39	56.1798	80.2528	68.2163	0.378788	0.279495	0.684		TN	True Negative
J48	0.7	QSOD	default (confidence factor 0.25 ; min Number Object 2; unpruned FALSE)	34	77.7008	55	127	506	34	61.7978	79.9368	70.8673	0.405904	0.31598	0.725		FN	False Negative
J48	0.7	ALL_DES	default (confidence factor 0.25 ; min Number Object 2; unpruned FALSE)	52.8	77.8393	56	127	506	33	62.9213	79.9368	71.4291	0.411765	0.3239	0.723		BCR	Balanced Classification Rate
J48	0.7	FS	default (confidence factor 0.25 ; min Number Object 2; unpruned FALSE)	42	79.5014	65	124	509	24	73.0337	80.4107	76.7222	0.467626	0.399673	0.792		MCC	Matthews Correlation Coefficient
J48	0.9	AAC	default (confidence factor 0.25 ; min Number Object 2; unpruned FALSE)	39	77.5414	63	146	593	44	58.8785	80.2436	69.561	0.398734	0.301504	0.7		NV	Not Valid, division by zero
J48	0.9	AC	default (confidence factor 0.25 ; min Number Object 2; unpruned FALSE)	33.4	76.1229	53	148	591	54	49.5327	79.9729	64.7528	0.344156	0.230431	0.645
J48	0.9	CTD	default (confidence factor 0.25 ; min Number Object 2; unpruned FALSE)	52	78.3688	72	148	591	35	67.2897	79.9729	73.6313	0.440367	0.358124	0.757
J48	0.9	PAAC	default (confidence factor 0.25 ; min Number Object 2; unpruned FALSE)	32	76.4775	56	148	591	51	52.3364	79.9729	66.1547	0.360129	0.25105	0.674
J48	0.9	QSOD	default (confidence factor 0.25 ; min Number Object 2; unpruned FALSE)	42	77.1868	62	148	591	45	57.9439	79.9729	68.9584	0.391167	0.291748	0.713
J48	0.9	ALL_DES	default (confidence factor 0.25 ; min Number Object 2; unpruned FALSE)	51.6	77.896	68	148	591	39	63.5514	79.9729	71.7622	0.421053	0.331779	0.723
J48	0.9	FS	default (confidence factor 0.25 ; min Number Object 2; unpruned FALSE)	38	78.7234	71	144	595	36	66.3551	80.5142	73.4347	0.440994	0.357824	0.756
libSVM	0.7	AAC	kernal RBF; C-value 1.0; gamma 0.0	11.2	79.9169	68	124	509	21	76.4045	80.4107	78.4076	0.483986	0.42274	0.784
libSVM	0.7	AC	kernal RBF; C-value 1.0; gamma 0.0	7.5	72.8532	19	126	507	70	21.3483	80.0948	50.7216	0.162393	0.0118419	0.507
libSVM	0.7	CTD	kernal RBF; C-value 1.0; gamma 0.0	40.5	74.5152	24	119	514	65	26.9663	81.2006	54.0835	0.206897	0.0673671	0.541
libSVM	0.7	PAAC	kernal RBF; C-value 1.0; gamma 0.0	38.6	75.0693	36	127	506	53	40.4494	79.9368	60.1931	0.285714	0.1603	0.602
libSVM	0.7	QSOD	kernal RBF; C-value 1.0; gamma 0.0	40.5	74.0997	26	124	509	63	29.2135	80.4107	54.8121	0.217573	0.0779864	0.548
libSVM	0.7	ALL_DES	kernal RBF; C-value 1.0; gamma 0.0	42.7	76.3158	46	128	505	43	51.6854	79.7788	65.7321	0.34981	0.241852	0.657
libSVM	0.7	FS	kernal RBF; C-value 1.0; gamma 0.0	18	78.2548	56	124	509	33	62.9213	80.4107	71.666	0.416357	0.329284	0.717
libSVM	0.9	AAC	kernal RBF; C-value 1.0; gamma 0.0	12	80.0236	86	148	591	21	80.3738	79.9729	80.1734	0.504399	0.448419	0.802
libSVM	0.9	AC	kernal RBF; C-value 1.0; gamma 0.0	6.7	72.8132	19	142	597	88	17.757	80.7848	49.2709	0.141791	-0.0123469	0.493
libSVM	0.9	CTD	kernal RBF; C-value 1.0; gamma 0.0	43.6	78.3688	35	111	628	72	32.7103	84.9797	58.845	0.27668	0.155602	0.588
libSVM	0.9	PAAC	kernal RBF; C-value 1.0; gamma 0.0	43	76.7139	62	152	587	45	57.9439	79.4317	68.6878	0.386293	0.285783	0.687
libSVM	0.9	QSOD	kernal RBF; C-value 1.0; gamma 0.0	44.9	74.8227	46	152	587	61	42.9907	79.4317	61.2112	0.301639	0.176025	0.612
libSVM	0.9	ALL_DES	kernal RBF; C-value 1.0; gamma 0.0	51.7	79.669	76	141	598	31	71.028	80.9202	75.9741	0.469136	0.395393	0.76
libSVM	0.9	FS	kernal RBF; C-value 1.0; gamma 0.0	35	79.078	78	148	591	29	72.8972	79.9729	76.4351	0.468468	0.397168	0.764
NB	0.7	AAC	default	1000000	81.7175	41	84	549	48	46.0674	86.7299	66.3986	0.383178	0.284966	0.711
NB	0.7	AC	default	1000000	77.1468	30	106	527	59	33.7079	83.2543	58.4811	0.266667	0.142614	0.64
NB	0.7	CTD	default	21.1	75.7618	40	126	507	49	44.9438	80.0948	62.5193	0.313725	0.195621	0.724
NB	0.7	PAAC	default	9.3	77.9778	56	126	507	33	62.9213	80.0948	71.5081	0.413284	0.325683	0.787
NB	0.7	QSOD	default	1	38.2271	71	428	205	18	79.7753	32.3855	56.0804	0.241497	0.0865275	0.595
NB	0.7	ALL_DES	default	1	71.1911	57	176	457	32	64.0449	72.1959	68.1204	0.354037	0.254837	0.738
NB	0.7	FS	default	4200	78.2548	58	126	507	31	65.1685	80.0948	72.6317	0.424908	0.341463	0.794
NB	0.9	AAC	default	1000000	85.5792	60	75	664	47	56.0748	89.8512	72.963	0.495868	0.416841	0.773
NB	0.9	AC	default	1000000	79.3144	47	115	624	60	43.9252	84.4384	64.1818	0.349442	0.239602	0.704
NB	0.9	CTD	default	1	75.8865	58	155	584	49	54.2056	79.0257	66.6157	0.3625	0.25449	0.734
NB	0.9	PAAC	default	8.2	77.896	67	147	592	40	62.6168	80.1083	71.3625	0.417445	0.326687	0.826
NB	0.9	QSOD	default	1	35.8156	92	528	211	15	85.9813	28.5521	57.2667	0.253095	0.109177	0.587
NB	0.9	ALL_DES	default	150	78.6052	74	148	591	33	69.1589	79.9729	74.5659	0.449848	0.3712	0.789
NB	0.9	FS	default	2300	79.1962	79	148	591	28	73.8318	79.9729	76.9024	0.473054	0.403623	0.86
RF	0.7	AAC	Number of trees: 10	31.4	78.9474	61	124	509	28	68.5393	80.4107	74.475	0.445255	0.368619	0.828
RF	0.7	AC	Number of trees: 10	24.5	76.3158	44	126	507	45	49.4382	80.0948	64.7665	0.339768	0.228829	0.71
RF	0.7	CTD	Number of trees: 10	37.1	80.6094	73	124	509	16	82.0225	80.4107	81.2166	0.51049	0.460787	0.867
RF	0.7	PAAC	Number of trees: 10	31.5	77.9778	54	124	509	35	60.6742	80.4107	70.5424	0.404494	0.313379	0.777
RF	0.7	QSOD	Number of trees: 10	27	79.7784	68	125	508	21	76.4045	80.2528	78.3286	0.48227	0.420868	0.836
RF	0.7	ALL_DES	Number of trees: 10	27.9	80.0554	72	127	506	17	80.8989	79.9368	80.4178	0.5	0.447587	0.845
RF	0.7	FS	Number of trees: 10	37	81.0249	70	118	515	19	78.6517	81.3586	80.0051	0.505415	0.449545	0.871
RF	0.7	FS	Number of trees: 40	55.4	80.6094	72	123	510	17	80.8989	80.5687	80.7338	0.507042	0.455114	0.905
RF	0.9	AAC	Number of trees: 10	31.9	78.8416	76	148	591	31	71.028	79.9729	75.5005	0.459215	0.384214	0.819
RF	0.9	AC	Number of trees: 10	25.4	76.4775	57	149	590	50	53.271	79.8376	66.5543	0.364217	0.256408	0.706
RF	0.9	CTD	Number of trees: 10	39.8	80.7329	90	146	593	17	84.1121	80.2436	82.1779	0.524781	0.476958	0.89
RF	0.9	PAAC	Number of trees: 10	33.5	78.9598	77	148	591	30	71.9626	79.9729	75.9678	0.463855	0.390699	0.837
RF	0.9	QSOD	Number of trees: 10	33.6	80.1418	85	146	593	22	79.4393	80.2436	79.8414	0.502959	0.445266	0.858
RF	0.9	ALL_DES	Number of trees: 10	36	79.1962	78	147	592	29	72.8972	80.1083	76.5027	0.46988	0.398747	0.843
RF	0.9	FS	Number of trees: 10	42	80.1418	87	148	591	20	81.3084	79.9729	80.6407	0.508772	0.454766	0.877
Re-evaluation with independent dataset.
Classifier	Redundancy	Descriptor class	Misclassification cost	Accuracy	TP	FP	TN	FN	Senstivity	Specificity	BCR	F-value	MCC	auROC
J48	0.7	AAC	45.7	70	14	46	112	8	63.6364	70.8861	67.2612	0.341463	0.23987	0.705
J48	0.7	AC	36.8	65.5556	8	48	110	14	36.3636	69.6203	52.9919	0.205128	0.0423369	0.55
J48	0.7	CTD	38.1	77.7778	13	31	127	9	59.0909	80.3797	69.7353	0.393939	0.300828	0.699
J48	0.7	PAAC	29.3	83.8889	11	18	140	11	50	88.6076	69.3038	0.431373	0.343974	0.683
J48	0.7	QSOD	34	75.5556	13	35	123	9	59.0909	77.8481	68.4695	0.371429	0.273601	0.705
J48	0.7	ALL_DES	52.8	80.5556	14	27	131	8	63.6364	82.9114	73.2739	0.444444	0.363529	0.722
J48	0.7	FS	42	85	18	23	135	4	81.8182	85.443	83.6306	0.571429	0.525297	0.839
J48	0.9	AAC	39	77.7251	20	41	144	6	76.9231	77.8378	77.3805	0.45977	0.397039	0.805
J48	0.9	AC	33.4	76.7773	14	37	148	12	53.8462	80	66.9231	0.363636	0.259858	0.667
J48	0.9	CTD	52	79.1469	19	37	148	7	73.0769	80	76.5385	0.463415	0.39511	0.765
J48	0.9	PAAC	32	72.5118	13	45	140	13	50	75.6757	62.8378	0.309524	0.189032	0.66
J48	0.9	QSOD	42	79.1469	19	37	148	7	73.0769	80	76.5385	0.463415	0.39511	0.784
J48	0.9	ALL_DES	51.6	74.8815	19	46	139	7	73.0769	75.1351	74.106	0.417582	0.343238	0.763
J48	0.9	z_FS	38	77.2512	21	43	142	5	80.7692	76.7568	78.763	0.466667	0.411328	0.817
libSVM	0.7	AAC	11.2	82.2222	18	28	130	4	81.8182	82.2785	82.0483	0.529412	0.481331	0.82
libSVM	0.7	AC	7.5	12.2222	22	158	0	0	100	0	50	0.217822	NV	0.5
libSVM	0.7	CTD	40.5	89.4444	3	0	158	19	13.6364	100	56.8182	0.24	0.348892	0.568
libSVM	0.7	PAAC	38.6	86.6667	9	11	147	13	40.9091	93.038	66.9735	0.428571	0.353808	0.67
libSVM	0.7	QSOD	40.5	87.7778	2	2	156	20	9.09091	98.7342	53.9125	0.153846	0.173877	0.539
libSVM	0.7	ALL_DES	42.7	92.2222	11	3	155	11	50	98.1013	74.0506	0.611111	0.588272	0.741
libSVM	0.7	FS	18	78.3333	17	34	124	5	77.2727	78.481	77.8769	0.465753	0.40526	0.779
libSVM	0.9	AAC	12	75.3555	22	48	137	4	84.6154	74.0541	79.3347	0.458333	0.409568	0.793
libSVM	0.9	AC	6.7	87.6777	0	0	185	26	0	100	50	0	NV	0.5
libSVM	0.9	CTD	43.6	89.0995	6	3	182	20	23.0769	98.3784	60.7277	0.342857	0.348988	0.607
libSVM	0.9	PAAC	43	88.1517	16	15	170	10	61.5385	91.8919	76.7152	0.561404	0.496071	0.767
libSVM	0.9	QSOD	44.9	88.6256	8	6	179	18	30.7692	96.7568	63.763	0.4	0.363512	0.638
libSVM	0.9	ALL_DES	51.7	50.237	25	104	81	1	96.1538	43.7838	69.9688	0.322581	0.26931	0.7
libSVM	0.9	FS	35	78.673	18	37	148	8	69.2308	80	74.6154	0.444444	0.368609	0.746
NB	0.7	AAC	1000000	81.1111	15	27	131	7	68.1818	82.9114	75.5466	0.46875	0.395675	0.8555
NB	0.7	AC	1000000	80.5556	7	20	138	15	31.8182	87.3418	59.58	0.285714	0.175755	0.643
NB	0.7	CTD	21.1	80	15	29	129	7	68.1818	81.6456	74.9137	0.454545	0.379763	0.798
NB	0.7	PAAC	9.3	81.1111	17	29	129	5	77.2727	81.6456	79.4591	0.5	0.442444	0.847
NB	0.7	QSOD	1	36.6667	17	109	49	5	77.2727	31.0127	54.1427	0.22973	0.0592203	0.575
NB	0.7	ALL_DES	1	70.5556	16	47	111	6	72.7273	70.2532	71.4902	0.376471	0.295153	0.779
NB	0.7	FS	4200	78.3333	15	32	126	7	68.1818	79.7468	73.9643	0.434783	0.357405	0.827
NB	0.9	AAC	1000000	83.4123	14	23	162	12	53.8462	87.5676	70.7069	0.444444	0.357966	0.807
NB	0.9	AC	1000000	79.1469	13	31	154	13	50	83.2432	66.6216	0.371429	0.268962	0.726
NB	0.9	CTD	1	76.3033	15	39	146	11	57.6923	78.9189	68.3056	0.375	0.275766	0.799
NB	0.9	PAAC	8.2	77.7251	20	41	144	6	76.9231	77.8378	77.3805	0.45977	0.397039	0.842
NB	0.9	QSOD	1	36.9668	23	130	55	3	88.4615	29.7297	59.0956	0.256983	0.133929	0.562
NB	0.9	ALL_DES	150	75.3555	18	44	141	8	69.2308	76.2162	72.7235	0.409091	0.327936	0.786
NB	0.9	FS	2300	76.7773	18	41	144	8	69.2308	77.8378	73.5343	0.423529	0.344712	0.846
RF	0.7	AAC	31.4	73.3333	18	44	114	4	81.8182	72.1519	76.985	0.428571	0.372011	0.816
RF	0.7	AC	24.5	70.5556	10	41	117	12	45.4545	74.0506	59.7526	0.273973	0.141778	0.656
RF	0.7	CTD	37.1	81.6667	12	23	135	10	54.5455	85.443	69.9942	0.421053	0.330946	0.861
RF	0.7	PAAC	31.5	80.5556	18	31	127	4	81.8182	80.3797	81.099	0.507042	0.457701	0.873
RF	0.7	QSOD	27	75.5556	18	40	118	4	81.8182	74.6835	78.2509	0.45	0.396011	0.884
RF	0.7	ALL_DES	27.9	83.3333	14	22	136	8	63.6364	86.0759	74.8562	0.482759	0.407072	0.811
RF_I10	0.7	FS	37	80.5556	18	31	127	4	81.8182	80.3797	81.099	0.507042	0.457701	0.882
RF_I40	0.7	FS	55.4	86.1111	19	22	136	3	86.3636	86.0759	86.2198	0.603175	0.56574	0.945
RF	0.9	AAC	31.9	78.673	21	40	145	5	80.7692	78.3784	79.5738	0.482759	0.428844	0.878
RF	0.9	AC	25.4	75.8294	14	39	146	12	53.8462	78.9189	66.3825	0.35443	0.248323	0.722
RF	0.9	CTD	39.8	82.4645	23	34	151	3	88.4615	81.6216	85.0416	0.554217	0.518786	0.899
RF	0.9	PAAC	33.5	80.0948	21	37	148	5	80.7692	80	80.3846	0.5	0.447401	0.87
RF	0.9	QSOD	33.6	80.0948	20	36	149	6	76.9231	80.5405	78.7318	0.487805	0.427765	0.88
RF	0.9	ALL_DES	36	78.673	20	39	146	6	76.9231	78.9189	77.921	0.470588	0.408965	0.836
RF	0.9	FS	42	80.5687	22	37	148	4	84.6154	80	82.3077	0.517647	0.473217	0.911
